# Supplementary material for: The diversity of Klebsiella pneumoniae surface polysaccharides
Source: Microb Genom. 2016 Aug 25;2(8):e000073. doi: 10.1099/mgen.0.000073 (PMC5320592; doi:10.1099/mgen.0.000073)
Supplement: Supplementary file 1 [file mgen-02-73-s001.xlsx]

## Sheet: Sheet1
Name	ENA	ST	AssignedOtype	AssignedKtype	LPSCoreType	Dataset	O1/O2_variant	O3WbdD_type	Contributor	Country_isolated	Year_isolated	Acquisition	Source_Host	Infection_status	Specimen_type	Sample_note	Clinical_note	SampleSite	Type1Fimbria	Type3Fimbria	Yersiniabactin	Salmochelin	Colibactin	Aerobactin	rmpAMucoisity
10315_6#1	ERS249010	37	OL103	K12	1	Nepal	NonO1O2	nonO3	na	na	na	na	na	na	na	na	na	na	No	Yes	No	No	No	No	No
10315_6#10	ERS249019	14	O1	K2	1	Nepal	Variant1	nonO3	na	na	na	na	na	na	na	na	na	na	Yes	Yes	Yes	No	No	No	No
10315_6#11	ERS249020	15	O1	KL112	1	Nepal	Variant1	nonO3	na	na	na	na	na	na	na	na	na	na	Yes	Yes	Yes	No	No	No	No
10315_6#12	ERS249021	307	O2	KN2	1	Nepal	Variant2	nonO3	na	na	na	na	na	na	na	na	na	na	No	Yes	No	No	No	No	No
10315_6#13	ERS249022	15	O1	KL112	1	Nepal	Variant1	nonO3	na	na	na	na	na	na	na	na	na	na	Yes	Yes	Yes	No	No	No	No
10315_6#17	ERS249026	15	O1	KL112	1	Nepal	Variant1	nonO3	na	na	na	na	na	na	na	na	na	na	Yes	Yes	Yes	No	No	No	No
10315_6#18	ERS249027	15	O1	KL112	1	Nepal	Variant1	nonO3	na	na	na	na	na	na	na	na	na	na	Yes	Yes	Yes	No	No	No	No
10315_6#19	ERS249028	15	O1	KL112	1	Nepal	Variant1	nonO3	na	na	na	na	na	na	na	na	na	na	Yes	Yes	Yes	No	No	No	No
10315_6#2	ERS249011	15*	O1	KL112	1	Nepal	Variant1	nonO3	na	na	na	na	na	na	na	na	na	na	Yes	Yes	Yes	No	No	No	No
10315_6#20	ERS249029	15	O1	KL112	1	Nepal	Variant1	nonO3	na	na	na	na	na	na	na	na	na	na	Yes	Yes	Yes	No	No	No	No
10315_6#21	ERS249030	15*	O1	missing	1	Nepal	Variant1	nonO3	na	na	na	na	na	na	na	na	na	na	Yes	Yes	Yes	No	No	No	No
10315_6#22	ERS249031	340	O4	K15	1	Nepal	NonO1O2	nonO3	na	na	na	na	na	na	na	na	na	na	No	Yes	No	No	No	No	No
10315_6#23	ERS249032	1787	O1	U23	2	Nepal	Variant2	nonO3	na	na	na	na	na	na	na	na	na	na	No	Yes	No	No	No	No	No
10315_6#24	ERS249033	NF	O1	K10	1	Nepal	Variant1	nonO3	na	na	na	na	na	na	na	na	na	na	No	Yes	No	No	No	No	No
10315_6#27	ERS249036	307	O2	KN2	1	Nepal	Variant2	nonO3	na	na	na	na	na	na	na	na	na	na	No	Yes	No	No	No	No	No
10315_6#28	ERS249037	15*	O1	missing	1	Nepal	Variant1	nonO3	na	na	na	na	na	na	na	na	na	na	Yes	Yes	Yes	No	No	No	No
10315_6#29	ERS249038	15	O1	K48	1	Nepal	Variant1	nonO3	na	na	na	na	na	na	na	na	na	na	Yes	Yes	No	No	No	No	No
10315_6#3	ERS249012	15	O1	KL112	1	Nepal	Variant1	nonO3	na	na	na	na	na	na	na	na	na	na	Yes	Yes	Yes	No	No	No	No
10315_6#31	ERS249040	147	OL101	K81	1	Nepal	NonO1O2	nonO3	na	na	na	na	na	na	na	na	na	na	No	Yes	No	No	No	No	No
10315_6#32	ERS249041	661	O2	KL109	1	Nepal	Variant2	nonO3	na	na	na	na	na	na	na	na	na	na	No	Yes	No	No	No	No	No
10315_6#34	ERS249043	661*	O2	KL109	1	Nepal	Variant2	nonO3	na	na	na	na	na	na	na	na	na	na	No	Yes	No	No	No	No	No
10315_6#38	ERS249047	1*	O1	K17	2	Nepal	Variant1	nonO3	na	na	na	na	na	na	na	na	na	na	No	Yes	No	No	No	No	No
10315_6#39	ERS249048	45*	O2	missing	1	Nepal	Variant1	nonO3	na	na	na	na	na	na	na	na	na	na	No	Yes	Yes	No	No	No	No
10315_6#40	ERS249049	716	O2	KL110	1	Nepal	Variant1	nonO3	na	na	na	na	na	na	na	na	na	na	No	Yes	Yes	No	No	No	No
10315_6#41	ERS249050	307	O2	KN2	1	Nepal	Variant2	nonO3	na	na	na	na	na	na	na	na	na	na	No	Yes	No	No	No	No	No
10315_6#42	ERS249051	661*	O2	KL109	1	Nepal	Variant2	nonO3	na	na	na	na	na	na	na	na	na	na	No	Yes	No	No	No	No	No
10315_6#43	ERS249052	14*	O1	U24	1	Nepal	Variant1	nonO3	na	na	na	na	na	na	na	na	na	na	Yes	Yes	No	No	No	No	No
10315_6#44	ERS249053	NF	O1	K30	2	Nepal	Variant2	nonO3	na	na	na	na	na	na	na	na	na	na	No	Yes	No	No	No	No	No
10315_6#45	ERS249054	14	O1	K2	1	Nepal	Variant1	nonO3	na	na	na	na	na	na	na	na	na	na	Yes	Yes	No	No	No	No	No
10315_6#47	ERS249056	NF*	OL101	U15	1	Nepal	NonO1O2	nonO3	na	na	na	na	na	na	na	na	na	na	No	Yes	No	No	No	No	No
10315_6#49	ERS249058	152*	O3	K14	1	Nepal	NonO1O2	WbdD_short	na	na	na	na	na	na	na	na	na	na	No	Yes	Yes	No	No	No	No
10315_6#5	ERS249014	15*	O1	KL112	1	Nepal	Variant1	nonO3	na	na	na	na	na	na	na	na	na	na	Yes	Yes	Yes	No	No	No	No
10315_6#51	ERS249060	307	O2	KN2	1	Nepal	Variant2	nonO3	na	na	na	na	na	na	na	na	na	na	No	Yes	No	No	No	No	No
10315_6#52	ERS249061	37	OL103	K12	1	Nepal	NonO1O2	nonO3	na	na	na	na	na	na	na	na	na	na	No	Yes	No	No	No	No	No
10315_6#53	ERS249062	20	O1	K28	1	Nepal	Variant2	nonO3	na	na	na	na	na	na	na	na	na	na	No	Yes	No	No	No	No	No
10315_6#54	ERS249063	20*	O1	K28	1	Nepal	Variant2	nonO3	na	na	na	na	na	na	na	na	na	na	No	Yes	No	No	No	No	No
10315_6#57	ERS249066	15*	O1	KL112	1	Nepal	Variant1	nonO3	na	na	na	na	na	na	na	na	na	na	Yes	Yes	Yes	No	No	No	No
10315_6#58	ERS249067	45	OL101	K52	1	Nepal	NonO1O2	nonO3	na	na	na	na	na	na	na	na	na	na	No	Yes	Yes	No	No	No	No
10315_6#59	ERS249068	340	O4	K15	1	Nepal	NonO1O2	nonO3	na	na	na	na	na	na	na	na	na	na	No	Yes	Yes	No	No	No	No
10315_6#6	ERS249015	15*	O1	KL112	1	Nepal	Variant1	nonO3	na	na	na	na	na	na	na	na	na	na	Yes	Yes	Yes	No	No	No	No
10315_6#60	ERS249069	1*	O1	K17	2	Nepal	Variant1	nonO3	na	na	na	na	na	na	na	na	na	na	No	Yes	No	No	No	No	No
10315_6#61	ERS249070	35	O1	K16	1	Nepal	Variant1	nonO3	na	na	na	na	na	na	na	na	na	na	No	Yes	Yes	No	No	No	No
10315_6#62	ERS249071	15*	O1	K24	1	Nepal	Variant1	nonO3	na	na	na	na	na	na	na	na	na	na	Yes	Yes	Yes	No	No	No	No
10315_6#65	ERS249074	628	O4	K15	1	Nepal	NonO1O2	nonO3	na	na	na	na	na	na	na	na	na	na	No	Yes	No	No	No	No	No
10315_6#66	ERS249075	15	O1	KL112	1	Nepal	Variant1	nonO3	na	na	na	na	na	na	na	na	na	na	Yes	Yes	Yes	No	No	No	No
10315_6#67	ERS249076	152*	O3	K14	1	Nepal	NonO1O2	WbdD_short	na	na	na	na	na	na	na	na	na	na	No	Yes	Yes	No	No	No	No
10315_6#68	ERS249077	152*	O3	K14	1	Nepal	NonO1O2	WbdD_short	na	na	na	na	na	na	na	na	na	na	No	Yes	Yes	No	No	No	No
10315_6#69	ERS249078	711	O1	K54	1	Nepal	Variant2	nonO3	na	na	na	na	na	na	na	na	na	na	No	Yes	No	No	No	No	No
10315_6#7	ERS249016	15*	O1	KL112	1	Nepal	Variant1	nonO3	na	na	na	na	na	na	na	na	na	na	Yes	Yes	Yes	No	No	No	No
10315_6#70	ERS249079	20*	O3	KL111	1	Nepal	NonO1O2	WbdD_short	na	na	na	na	na	na	na	na	na	na	No	Yes	No	No	No	No	No
10315_6#71	ERS249080	152*	O3	K14	1	Nepal	NonO1O2	WbdD_short	na	na	na	na	na	na	na	na	na	na	No	Yes	Yes	No	No	No	No
10315_6#72	ERS249081	716	O2	KL110	1	Nepal	Variant1	nonO3	na	na	na	na	na	na	na	na	na	na	No	Yes	No	No	No	No	No
10315_6#73	ERS249082	15	O1	KL112	1	Nepal	Variant1	nonO3	na	na	na	na	na	na	na	na	na	na	Yes	Yes	No	No	No	No	No
10315_6#74	ERS249083	29	O1	K19	1	Nepal	Variant2	nonO3	na	na	na	na	na	na	na	na	na	na	No	Yes	Yes	No	No	No	No
10315_6#75	ERS249084	152*	O3	K14	1	Nepal	NonO1O2	WbdD_short	na	na	na	na	na	na	na	na	na	na	No	Yes	Yes	No	No	No	No
10315_6#76	ERS249085	NF*	O4	K15	1	Nepal	NonO1O2	nonO3	na	na	na	na	na	na	na	na	na	na	No	Yes	Yes	No	No	No	No
10315_6#77	ERS249086	15*	O1	KL112	1	Nepal	Variant1	nonO3	na	na	na	na	na	na	na	na	na	na	Yes	Yes	Yes	No	No	No	No
10315_6#78	ERS249087	15	O1	KL112	1	Nepal	Variant1	nonO3	na	na	na	na	na	na	na	na	na	na	Yes	Yes	No	No	No	No	No
10315_6#79	ERS249088	15	O1	KL112	1	Nepal	Variant1	nonO3	na	na	na	na	na	na	na	na	na	na	Yes	Yes	Yes	No	No	No	No
10315_6#8	ERS249017	15*	O1	KL112	1	Nepal	Variant1	nonO3	na	na	na	na	na	na	na	na	na	na	Yes	Yes	Yes	No	No	No	No
10315_6#80	ERS249089	NF	O1	KL112	1	Nepal	Variant1	nonO3	na	na	na	na	na	na	na	na	na	na	Yes	Yes	Yes	No	No	No	No
10315_6#82	ERS249091	15*	O1	KL112	1	Nepal	Variant1	nonO3	na	na	na	na	na	na	na	na	na	na	Yes	Yes	Yes	No	No	No	No
10315_6#85	ERS249094	551*	O1	K10	1	Nepal	Variant1	nonO3	na	na	na	na	na	na	na	na	na	na	No	Yes	No	No	No	No	No
10315_6#87	ERS249096	152*	O3	K14	1	Nepal	NonO1O2	WbdD_short	na	na	na	na	na	na	na	na	na	na	No	Yes	Yes	No	No	No	No
10315_6#88	ERS249097	340	O2	KL106-1	1	Nepal	Variant2	nonO3	na	na	na	na	na	na	na	na	na	na	No	Yes	No	No	No	No	No
10315_6#89	ERS249098	152*	O3	K14	1	Nepal	NonO1O2	WbdD_short	na	na	na	na	na	na	na	na	na	na	No	Yes	Yes	No	No	No	No
10315_6#9	ERS249018	15	O1	KL112	1	Nepal	Variant1	nonO3	na	na	na	na	na	na	na	na	na	na	Yes	Yes	Yes	No	No	No	No
10315_6#92	ERS249101	152*	O3	K14	1	Nepal	NonO1O2	WbdD_short	na	na	na	na	na	na	na	na	na	na	No	Yes	Yes	No	No	No	No
10315_6#93	ERS249102	152*	O3	K14	1	Nepal	NonO1O2	WbdD_short	na	na	na	na	na	na	na	na	na	na	No	Yes	Yes	No	No	No	No
10315_6#95	ERS249104	152*	O3	K14	1	Nepal	NonO1O2	WbdD_short	na	na	na	na	na	na	na	na	na	na	No	Yes	Yes	No	No	No	No
10315_6#96	ERS249105	29	O1	K19	1	Nepal	Variant2	nonO3	na	na	na	na	na	na	na	na	na	na	No	Yes	Yes	No	No	No	No
10356_5#76	ERS249106	152*	O3	K14	1	Nepal	NonO1O2	WbdD_short	na	na	na	na	na	na	na	na	na	na	No	Yes	Yes	No	No	No	No
10356_5#77	ERS249107	15*	O1	KL112	1	Nepal	Variant1	nonO3	na	na	na	na	na	na	na	na	na	na	Yes	Yes	Yes	No	No	No	No
10356_5#78	ERS249108	152*	O3	K14	1	Nepal	NonO1O2	WbdD_short	na	na	na	na	na	na	na	na	na	na	No	Yes	Yes	No	No	No	No
10356_5#79	ERS249109	152	O4	U21	1	Nepal	NonO1O2	nonO3	na	na	na	na	na	na	na	na	na	na	No	Yes	No	No	No	No	No
10356_5#80	ERS249110	152*	O3	K14	1	Nepal	NonO1O2	WbdD_short	na	na	na	na	na	na	na	na	na	na	No	Yes	Yes	No	No	No	No
10356_5#81	ERS249111	441	O2	K62	1	Nepal	Variant1	nonO3	na	na	na	na	na	na	na	na	na	na	No	Yes	Yes	No	No	No	No
10356_5#82	ERS249112	NF*	O3	K14	1	Nepal	NonO1O2	WbdD_short	na	na	na	na	na	na	na	na	na	na	No	Yes	Yes	No	No	No	No
10356_5#85	ERS249115	NF*	O3	K14	1	Nepal	NonO1O2	WbdD_short	na	na	na	na	na	na	na	na	na	na	No	Yes	Yes	No	No	No	No
10356_5#86	ERS249116	25	O1	K2	2	Nepal	Variant2	nonO3	na	na	na	na	na	na	na	na	na	na	Yes	Yes	Yes	No	No	No	No
10356_5#87	ERS249117	4	O1	K10	2	Nepal	Variant1	nonO3	na	na	na	na	na	na	na	na	na	na	No	Yes	Yes	No	No	No	No
5150_1#10	ERS005750	NF	O1	K81	Unassigned/missing	Global	unknown	nonO3	Dick Strugnell	Australia	2001	Nosocomial	Human	Human_infection	respiratory	sputum	Pneumonia	na	No	Yes	No	No	No	No	No
5150_1#11	ERS005751	1109	O1	K54	1	Global	Variant2	nonO3	Dick Strugnell	Australia	2001	Nosocomial	Human	Human_infection	urine	urine	UTI	na	No	Yes	No	No	No	No	No
5150_1#2	ERS005742	1109	O1	K54	1	Global	Variant2	nonO3	Dick Strugnell	Australia	2001	Nosocomial	Human	Human_infection	urine	urine	UTI	na	No	Yes	No	No	No	No	No
5150_1#3	ERS005743	30	O1	K64	1	Global	Variant1	nonO3	Dick Strugnell	Australia	2001	Nosocomial	Human	Human_infection	unknown	wound	Wound	na	No	Yes	No	No	No	No	No
5150_1#4	ERS005744	36	O2	K27	1	Global	Variant2	nonO3	Dick Strugnell	Australia	2001	Community	Human	Human_infection	urine	urine	UTI	na	No	Yes	No	No	No	No	No
5150_1#5	ERS005745	2116	O1	K28	1	Global	Variant2	nonO3	Dick Strugnell	Australia	2001	Nosocomial	Human	Human_invasive	sterile	blood	Bacteremia	na	No	Yes	No	No	No	No	No
5150_1#7	ERS005747	NF*	O5	U37	1	Global	NonO1O2	nonO3	Dick Strugnell	Australia	2001	Nosocomial	Human	Human_infection	respiratory	sputum	Pneumonia	na	No	Yes	No	No	No	No	No
5150_1#8	ERS005748	2117	O3	U39	Unassigned/missing	Global	NonO1O2	WbdD_long	Dick Strugnell	Australia	2001	Nosocomial	Human	Human_invasive	sterile	blood	Bacteremia	na	No	Yes	No	No	No	No	No
5150_1#9	ERS005749	NF	O3	U43	1	Global	NonO1O2	WbdD_short	Dick Strugnell	Australia	2001	Community	Human	Human_infection	urine	urine	UTI	na	No	Yes	No	No	No	No	No
5150_2#1	ERS005752	2119	O12	KL111	1	Global	NonO1O2	nonO3	Dick Strugnell	Australia	2001	Community	Human	Human_infection	urine	urine	UTI	na	No	Yes	No	No	No	No	No
5150_2#10	ERS005762	14	O1	K2	1	Global	Variant1	nonO3	Dick Strugnell	Australia	2002	Community	Human	Human_infection	respiratory	sputum	Pneumonia	na	Yes	Yes	Yes	No	No	No	No
5150_2#11	ERS005763	14*	O1	K2	1	Global	Variant1	nonO3	Dick Strugnell	Australia	2002	Nosocomial	Human	Human_infection	urine	urine	UTI	na	Yes	Yes	Yes	No	No	No	No
5150_2#12	ERS005764	294	O1	missing	Unassigned/missing	Global	Variant1	nonO3	Dick Strugnell	Australia	2002	Nosocomial	Human	Human_infection	unknown	IV Catheter	Unknown	na	No	Yes	No	No	No	No	No
5150_2#2	ERS005754	1980	O3	K60	1	Global	NonO1O2	WbdD_long	Dick Strugnell	Australia	2002	Nosocomial	Human	Human_infection	respiratory	sputum	Pneumonia	na	No	Yes	No	No	No	No	No
5150_2#3	ERS005756	292	O3	K51	1	Global	NonO1O2	WbdD_short	Dick Strugnell	Australia	2002	Nosocomial	Human	Human_infection	respiratory	sputum	Pneumonia	na	No	Yes	No	No	No	No	No
5150_2#4	ERS005755	20*	O2	K28	1	Global	Variant2	nonO3	Dick Strugnell	Australia	2002	Nosocomial	Human	Human_infection	urine	urine	UTI	na	No	Yes	No	No	No	No	No
5150_2#5	ERS005757	NF	O3	K49	1	Global	NonO1O2	WbdD_short	Dick Strugnell	Australia	2001	Community	Human	Human_infection	respiratory	sputum	Pneumonia	na	No	Yes	Yes	No	No	No	No
5150_2#6	ERS005758	1109?	O1	missing	Unassigned/missing	Global	Variant2	nonO3	Dick Strugnell	Australia	2001	Nosocomial	Human	Human_infection	urine	urine	UTI	na	No	Yes	No	No	No	No	No
5150_2#7	ERS005759	290	O1	K21	1	Global	Variant1	nonO3	Dick Strugnell	Australia	2002	Community	Human	Human_infection	urine	urine	UTI	na	No	Yes	No	No	No	No	No
5150_2#8	ERS005760	20*	O1	K28	1	Global	Variant2	nonO3	Dick Strugnell	Australia	2002	Community	Human	Human_infection	urine	urine	UTI	na	No	Yes	Yes	No	No	No	No
5150_3#1	ERS005765	23*	O1	K1	Unassigned/missing	Global	Variant2	nonO3	Dick Strugnell	Australia	2002	Community	Human	Human_infection	unknown	wound	Wound	na	No	Yes	Yes	Yes	Yes	Yes	Yes
5150_3#10	ERS005774	310	O1	K1	Unassigned/missing	Global	Variant1	nonO3	Dick Strugnell	Australia	2002	Community	Human	Human_infection	respiratory	sputum	Pneumonia	na	No	Yes	No	No	No	No	No
5150_3#11	ERS005775	43*	O1	K30	1	Global	Variant1	nonO3	Dick Strugnell	Australia	2002	Nosocomial	Human	Human_infection	unknown	wound	Wound	na	No	Yes	No	No	No	No	No
5150_3#2	ERS005766	NF*	O1	K2	Unassigned/missing	Global	Variant2	nonO3	Dick Strugnell	Australia	2002	Community	Human	Human_invasive	sterile	blood	Bacteremia	na	No	Yes	Yes	Yes	Yes	Yes	Yes
5150_3#3	ERS005767	43	O1	K30	1	Global	Variant1	nonO3	Dick Strugnell	Australia	2002	Nosocomial	Human	Human_infection	respiratory	sputum	Pneumonia	na	No	Yes	No	No	No	No	No
5150_3#5	ERS005768	1454*	O2	K25	1	Global	unknown	nonO3	Dick Strugnell	Australia	2002	Community	Human	Human_infection	respiratory	sputum	Pneumonia	na	No	Yes	No	No	No	No	No
5150_3#6	ERS005770	NF*?	O2	K22	1	Global	Variant1	nonO3	Dick Strugnell	Australia	2002	Community	Human	Human_infection	urine	urine	UTI	na	No	Yes	No	No	No	No	No
5150_3#7	ERS005772	1779	O3	K38	Unassigned/missing	Global	NonO1O2	WbdD_short	Dick Strugnell	Australia	2002	Community	Human	Human_invasive	sterile	blood	Bacteremia	na	No	Yes	No	No	No	No	No
5150_3#8	ERS005771	695	O5	missing	Unassigned/missing	Global	NonO1O2	nonO3	Dick Strugnell	Australia	2002	Nosocomial	Human	Human_infection	urine	urine	UTI	na	No	Yes	No	No	No	No	No
5150_3#9	ERS005773	NF*	O2	K5	Unassigned/missing	Global	Variant1	nonO3	Dick Strugnell	Australia	2002	Nosocomial	Human	Human_infection	urine	urine	UTI	na	No	Yes	No	No	No	No	No
5150_5#1	ERS005777	2120	O4	KL119	1	Global	NonO1O2	nonO3	Dick Strugnell	Australia	2002	Nosocomial	Human	Human_invasive	sterile	blood	Bacteremia	na	No	Yes	No	No	No	No	No
5150_5#10	ERS005786	NF*	O4	U21	Unassigned/missing	Global	NonO1O2	nonO3	Dick Strugnell	Australia	2002	Community	Human	Human_invasive	sterile	blood	Bacteremia	na	No	Yes	No	No	No	No	No
5150_5#11	ERS005787	14	O1	K16	1	Global	Variant1	nonO3	Dick Strugnell	Australia	2002	Nosocomial	Human	Human_invasive	sterile	blood	Bacteremia	na	Yes	Yes	Yes	No	No	No	No
5150_5#12	ERS005788	NF*	missing	K16	Unassigned/missing	Global	NonO1O2	nonO3	Dick Strugnell	Australia	2002	Nosocomial	Human	Human_invasive	sterile	blood	Bacteremia	na	Yes	Yes	Yes	No	No	No	No
5150_5#2	ERS005778	2122	O3	U38	1	Global	NonO1O2	WbdD_long	Dick Strugnell	Australia	2002	Community	Human	Human_invasive	sterile	blood	Bacteremia	na	No	Yes	No	No	No	No	No
5150_5#3	ERS005779	2123	O2	K28	1	Global	Variant1	nonO3	Dick Strugnell	Australia	2002	Community	Human	Human_invasive	sterile	blood	Bacteremia	na	No	Yes	No	No	No	No	No
5150_5#4	ERS005780	48	O1	KL124	1	Global	Variant1	nonO3	Dick Strugnell	Australia	2002	Nosocomial	Human	Human_infection	urine	urine	UTI	na	No	Yes	Yes	No	No	No	No
5150_5#5	ERS005781	2121*	O1	missing	2	Global	Variant2	nonO3	Dick Strugnell	Australia	2002	Community	Human	Human_infection	urine	urine	UTI	na	No	Yes	No	No	No	No	No
5150_5#7	ERS005783	1777	O3	KL111	1	Global	NonO1O2	WbdD_long	Dick Strugnell	Australia	2002	Nosocomial	Human	Human_infection	urine	urine	UTI	na	No	Yes	No	No	No	No	No
5150_5#8	ERS005784	48	O1	KL124	1	Global	unknown	nonO3	Dick Strugnell	Australia	2002	Nosocomial	Human	Human_infection	urine	urine	UTI	na	No	Yes	Yes	No	No	No	No
5150_5#9	ERS005785	200	missing	K13	1	Global	NonO1O2	nonO3	Dick Strugnell	Australia	2002	Community	Human	Human_infection	urine	urine	UTI	na	No	Yes	No	No	No	No	No
5151_2#1	ERS011914	23*	O1	K1	1	Global	Variant2	nonO3	Li Yang Hsu	Singapore	2002	Community	Human	Human_invasive	liver	liver	liver abscess	na	No	Yes	Yes	Yes	Yes	Yes	Yes
5151_2#10	ERS011923	2127*	O1	K47	1	Global	Variant1	nonO3	Li Yang Hsu	Singapore	2008	Nosocomial	Human	Human_infection	urine	urine	UTI	na	No	Yes	No	No	No	No	No
5151_2#11	ERS011924	NF	O2	K43	1	Global	Variant1	nonO3	Ruth Zadoks	USA	2006	Unknown	Bovine	Bovine_carriage	intestinal	faeces	healthy	na	No	Yes	No	No	No	No	No
5151_2#12	ERS011925	197	O2	U16	1	Global	Variant1	nonO3	Ruth Zadoks	USA	2006	Unknown	Bovine	Bovine_carriage	intestinal	faeces	healthy	na	No	Yes	No	No	No	No	No
5151_2#2	ERS011915	23*	O1	K1	1	Global	Variant2	nonO3	Li Yang Hsu	Singapore	2003	Community	Human	Human_invasive	unknown	thigh	necrotizing fasciitis - thigh	na	No	Yes	Yes	Yes	Yes	Yes	Yes
5151_2#3	ERS011916	828	O1	K5	1	Global	Variant1	nonO3	Li Yang Hsu	Singapore	2004	Community	Human	Human_infection	respiratory	chest	chest wall abscess	na	Yes	Yes	Yes	Yes	No	Yes	Yes
5151_2#4	ERS011917	NF	O1	K1	1	Global	Variant2	nonO3	Li Yang Hsu	Singapore	2005	Community	Human	Human_invasive	liver	liver	liver abscess	na	No	Yes	Yes	Yes	Yes	Yes	Yes
5151_2#5	ERS011918	48	O1	K62	1	Global	Variant1	nonO3	Li Yang Hsu	Singapore	2004	Nosocomial	Human	Human_invasive	sterile	blood	Bacteremia	na	No	Yes	Yes	No	No	No	No
5151_2#6	ERS011919	359	O4	missing	2	Global	NonO1O2	nonO3	Li Yang Hsu	Singapore	2004	Nosocomial	Human	Human_infection	urine	urine	Catheter-related UTI	na	No	Yes	No	No	No	No	No
5151_2#7	ERS011920	204	OL103	U19	1	Global	NonO1O2	nonO3	Ruth Zadoks	USA	2006	Unknown	Bovine	Bovine_carriage	intestinal	faeces	healthy	na	No	Yes	No	No	No	No	No
5151_2#8	ERS011921	184*	O1	KL113	2	Global	Variant2	nonO3	Li Yang Hsu	Singapore	2008	Community	Human	Human_invasive	sterile	blood	Bacteremia	na	No	Yes	No	No	No	No	No
5151_2#9	ERS011922	734	O12	U8	1	Global	NonO1O2	nonO3	Li Yang Hsu	Singapore	2008	Unknown	Environmental	Unknown	environment	seawater	Unknown	na	No	Yes	No	No	No	No	No
5151_3#1	ERS011926	205	O3	K55	1	Global	NonO1O2	WbdD_long	Ruth Zadoks	USA	2006	Unknown	Bovine	Bovine_carriage	intestinal	faeces	healthy	na	No	Yes	No	No	No	No	No
5151_3#10	ERS011935	198*	O1	K30	1	Global	Variant1	nonO3	Ruth Zadoks	USA	2005	Unknown	Bovine	Bovine_carriage	intestinal	faeces	healthy	na	Yes	Yes	Yes	No	No	No	No
5151_3#11	ERS011936	NF?	O1	K55	1	Global	Variant1	nonO3	Ruth Zadoks	USA	2005	Unknown	Bovine	Bovine_infection	sterile	milk	clinical mastitis	na	Yes	Yes	No	No	No	No	No
5151_3#2	ERS011927	178*	O12	K38	1	Global	NonO1O2	nonO3	Ruth Zadoks	USA	2006	Unknown	Bovine	Bovine_infection	sterile	milk	clinical mastitis	na	No	Yes	No	No	No	No	No
5151_3#5	ERS011930	NF*?	O4	K42	1	Global	NonO1O2	nonO3	Ruth Zadoks	USA	2005	Unknown	Bovine	Bovine_carriage	intestinal	faeces	healthy	na	No	Yes	No	No	No	No	No
5151_3#6	ERS011931	224*?	OL101	K42	1	Global	NonO1O2	nonO3	Ruth Zadoks	USA	2005	Unknown	Bovine	Bovine_carriage	intestinal	faeces	healthy	na	No	Yes	No	No	No	No	No
5151_3#7	ERS011932	179*?	OL101	U27	1	Global	NonO1O2	nonO3	Ruth Zadoks	USA	2005	Unknown	Bovine	Bovine_carriage	intestinal	faeces	healthy	na	No	Yes	No	No	No	No	No
5151_3#8	ERS011933	207	O3	K48	Unassigned/missing	Global	NonO1O2	WbdD_long	Ruth Zadoks	USA	2005	Unknown	Bovine	Bovine_carriage	intestinal	faeces	healthy	na	No	Yes	No	No	No	No	No
5151_3#9	ERS011934	191*?	OL101	U27	Unassigned/missing	Global	NonO1O2	nonO3	Ruth Zadoks	USA	2005	Unknown	Bovine	Bovine_carriage	intestinal	faeces	healthy	na	No	Yes	No	No	No	No	No
5151_5#1	ERS011938	35	O1	K22	1	Global	Variant1	nonO3	Ruth Zadoks	USA	2005	Unknown	Bovine	Bovine_infection	sterile	milk	subclinical mastitis	na	No	Yes	No	No	No	No	No
5151_5#10	ERS011947	210	O2	K24	1	Global	Variant1	nonO3	Ruth Zadoks	USA	2006	Unknown	Bovine	Bovine_carriage	intestinal	faeces	healthy	na	No	Yes	No	No	No	No	No
5151_5#11	ERS011948	232	O12	U11	1	Global	NonO1O2	nonO3	Ruth Zadoks	USA	2006	Unknown	Bovine	Bovine_carriage	intestinal	faeces	healthy	na	No	Yes	No	No	No	No	No
5151_5#12	ERS011949	2141	O2	KL120	1	Global	Variant1	nonO3	Ruth Zadoks	USA	2006	Community	Human	Human_invasive	sterile	blood	Unknown	na	No	No	No	No	No	No	No
5151_5#2	ERS011939	181	O2	missing	1	Global	Variant2	nonO3	Ruth Zadoks	USA	2005	Unknown	Bovine	Bovine_infection	sterile	milk	subclinical mastitis	na	No	Yes	No	No	No	No	No
5151_5#3	ERS011940	227	O1	K64	1	Global	Variant1	nonO3	Ruth Zadoks	USA	2005	Unknown	Bovine	Bovine_infection	sterile	milk	subclinical mastitis	na	No	Yes	No	No	No	No	No
5151_5#4	ERS011941	228	O1	K57	1	Global	Variant2	nonO3	Ruth Zadoks	USA	2005	Unknown	Bovine	Bovine_infection	sterile	milk	subclinical mastitis	na	No	Yes	No	No	No	No	No
5151_5#5	ERS011942	228	O1	K57	Unassigned/missing	Global	Variant2	nonO3	Ruth Zadoks	USA	2005	Unknown	Bovine	Bovine_infection	sterile	milk	clinical mastitis	na	No	Yes	No	No	No	No	No
5151_5#6	ERS011943	208?	O3	KL123	1	Global	NonO1O2	WbdD_long	Ruth Zadoks	USA	2006	Unknown	Bovine	Bovine_infection	sterile	milk	clinical mastitis	na	No	Yes	No	No	No	No	No
5151_5#7	ERS011944	34	O2	U18	1	Global	Variant1	nonO3	Ruth Zadoks	USA	2006	Unknown	Bovine	Bovine_infection	sterile	milk	clinical mastitis	na	No	Yes	No	No	No	No	No
5151_5#8	ERS011945	22*	O5	K12?	1	Global	NonO1O2	nonO3	Ruth Zadoks	USA	2006	Unknown	Bovine	Bovine_infection	sterile	milk	clinical mastitis	na	No	Yes	No	No	No	No	No
5151_5#9	ERS011946	209*	O3	U35	1	Global	NonO1O2	WbdD_long	Ruth Zadoks	USA	2006	Unknown	Bovine	Bovine_carriage	intestinal	faeces	healthy	na	No	Yes	No	No	No	No	No
5151_6#1	ERS011950	116*	O3	K11	1	Global	NonO1O2	WbdD_long	Ruth Zadoks	USA	2005	Unknown	Bovine	Bovine_infection	sterile	milk	clinical mastitis	na	No	No	No	No	No	No	No
5151_6#10	ERS011959	221*	OL101	U27	1	Global	NonO1O2	nonO3	Ruth Zadoks	USA	2005	Unknown	Environmental	Unknown	environment	bedding	Unknown	na	No	Yes	No	No	No	No	No
5151_6#11	ERS011960	221*	OL101	U27	1	Global	NonO1O2	nonO3	Ruth Zadoks	USA	2005	Unknown	Environmental	Unknown	environment	bedding	Unknown	na	No	Yes	No	No	No	No	No
5151_6#12	ERS011961	214	O3	U3	1	Global	NonO1O2	WbdD_long	Ruth Zadoks	USA	2005	Unknown	Bovine	Bovine_infection	sterile	milk	clinical mastitis	na	No	Yes	No	No	No	No	No
5151_6#2	ERS011951	234	O3	K49	1	Global	NonO1O2	WbdD_short	Ruth Zadoks	USA	2005	Unknown	Bovine	Bovine_infection	sterile	milk	clinical mastitis	na	No	Yes	No	No	No	No	No
5151_6#3	ERS011952	NF	O1	K18	1	Global	Variant1	nonO3	Ruth Zadoks	USA	2005	Unknown	Bovine	Bovine_infection	sterile	milk	clinical mastitis	na	No	Yes	No	No	No	No	No
5151_6#4	ERS011953	183*	O5	KL125	1	Global	NonO1O2	nonO3	Ruth Zadoks	USA	2005	Unknown	Bovine	Bovine_infection	sterile	milk	clinical mastitis	na	No	Yes	No	No	No	No	No
5151_6#5	ERS011954	NF	O1	K30	2	Global	Variant2	nonO3	Ruth Zadoks	USA	2005	Unknown	Bovine	Bovine_infection	sterile	milk	clinical mastitis	na	No	Yes	No	No	No	No	No
5151_6#6	ERS011955	185	O1	U20	2	Global	Variant2	nonO3	Ruth Zadoks	USA	2005	Unknown	Bovine	Bovine_carriage	intestinal	faeces	healthy	na	No	Yes	No	No	No	No	No
5151_6#7	ERS011956	228	O1	K57	1	Global	Variant2	nonO3	Ruth Zadoks	USA	2005	Unknown	Bovine	Bovine_carriage	intestinal	faeces	healthy	na	No	Yes	No	No	No	No	No
5151_6#8	ERS011957	199*	OL101	U26	1	Global	NonO1O2	nonO3	Ruth Zadoks	USA	2005	Unknown	Bovine	Bovine_carriage	intestinal	faeces	healthy	na	No	Yes	No	No	No	No	No
5151_6#9	ERS011958	237	O3	K31	1	Global	NonO1O2	WbdD_short	Ruth Zadoks	USA	2005	Unknown	Environmental	Unknown	environment	bedding	Unknown	na	No	Yes	No	No	No	No	No
5193_1#1	ERS011794	NF?	O1	K51	1	Global	Variant2	nonO3	Heiman Wertheim	Vietnam	2008	Community	Human	Human_invasive	liver	pus	liver abscess	na	No	Yes	Yes	No	No	Yes	No
5193_1#10	ERS011803	2114	O5	U34	1	Global	NonO1O2	nonO3	Heiman Wertheim	Vietnam	2008	Community	Human	Human_invasive	sterile	blood	pneumonia	na	No	Yes	No	No	No	No	No
5193_1#11	ERS011804	231*	O1	K64	1	Global	Variant1	nonO3	Heiman Wertheim	Vietnam	2008	Community	Human	Human_invasive	sterile	blood	a-le abscess	na	No	Yes	Yes	No	No	No	No
5193_1#12	ERS011805	20*	O1	KN1	1	Global	Variant2	nonO3	Stephen Baker	Vietnam	2003	Nosocomial	Human	Human_infection	respiratory	bronchial alveolar lavage	Infection	na	No	Yes	No	No	No	No	No
5193_1#4	ERS011797	23*	O1	K1	1	Global	Variant2	nonO3	Heiman Wertheim	Vietnam	2007	Community	Human	Human_invasive	sterile	blood	liver abscess	na	No	Yes	Yes	Yes	Yes	Yes	Yes
5193_1#5	ERS011798	231*	O1	K64	1	Global	Variant1	nonO3	Heiman Wertheim	Vietnam	2009	Community	Human	Human_invasive	sterile	blood	liver	na	No	Yes	Yes	No	No	No	No
5193_1#6	ERS011799	NF?	O1	K1	1	Global	Variant2	nonO3	Heiman Wertheim	Vietnam	2007	Community	Human	Human_invasive	sterile	blood	pneumonia	na	No	Yes	Yes	No	Yes	Yes	Yes
5193_1#7	ERS011800	43*	O1	K30	1	Global	Variant1	nonO3	Ruth Zadoks	USA	2006	Unknown	Bovine	Bovine_infection	sterile	milk	subclinical mastitis	na	No	Yes	No	No	No	No	No
5193_1#8	ERS011801	23*	O1	K1	1	Global	Variant2	nonO3	Heiman Wertheim	Vietnam	2009	Community	Human	Human_invasive	sterile	CSF	meningitis	na	No	Yes	Yes	Yes	Yes	Yes	Yes
5193_1#9	ERS011802	231*	O1	K51	1	Global	Variant2	nonO3	Heiman Wertheim	Vietnam	2008	Nosocomial	Human	Human_infection	respiratory	sputum	pneumonia	na	No	Yes	Yes	No	No	Yes	No
5193_2#1	ERS011806	416	O1	K23	1	Global	Variant2	nonO3	Stephen Baker	Vietnam	2004	Nosocomial	Human	Human_infection	respiratory	bronchial alveolar lavage	Infection	na	No	Yes	No	No	No	No	No
5193_2#10	ERS011815	2137	O5	K39	1	Global	NonO1O2	nonO3	Stephen Baker	Vietnam	2004	Nosocomial	Human	Human_carriage	intestinal	anus swab	Carriage	na	No	Yes	No	No	No	No	No
5193_2#11	ERS011816	416	O1	K23	1	Global	Variant2	nonO3	Stephen Baker	Vietnam	2004	Nosocomial	Human	Human_carriage	respiratory	nose swab	Carriage	na	No	Yes	No	No	No	No	No
5193_2#12	ERS011817	2054	O1	K81	2	Global	Variant1	nonO3	Stephen Baker	Vietnam	2004	Nosocomial	Human	Human_carriage	intestinal	anus swab	Carriage	na	No	Yes	No	No	No	No	No
5193_2#2	ERS011807	11*	O2	U40	1	Global	Variant2	nonO3	Stephen Baker	Vietnam	2007	Nosocomial	Human	Human_infection	respiratory	bronchial alveolar lavage	Infection	na	No	Yes	Yes	No	No	No	No
5193_2#3	ERS011808	2138	O5	K17	1	Global	NonO1O2	nonO3	Stephen Baker	Vietnam	2007	Nosocomial	Human	Human_infection	respiratory	bronchial alveolar lavage	Infection	na	No	Yes	No	No	No	No	No
5193_2#4	ERS011809	2125	O3	KL116	1	Global	NonO1O2	WbdD_long	Stephen Baker	Vietnam	2009	Nosocomial	Human	Human_infection	respiratory	bronchial alveolar lavage	Infection	na	No	Yes	No	No	No	No	No
5193_2#5	ERS011810	540	O1	KL109	2	Global	Variant2	nonO3	Stephen Baker	Vietnam	2007	Nosocomial	Human	Human_infection	respiratory	bronchial alveolar lavage	Infection	na	No	Yes	No	No	No	No	No
5193_2#6	ERS011811	2054	O1	K81	2	Global	Variant1	nonO3	Stephen Baker	Vietnam	2007	Nosocomial	Human	Human_infection	respiratory	bronchial alveolar lavage	Infection	na	No	Yes	No	No	No	No	No
5193_2#7	ERS011812	610*	O3	K55	1	Global	NonO1O2	WbdD_long	Ruth Zadoks	USA	2006	Unknown	Bovine	Bovine_infection	sterile	milk	subclinical mastitis	na	Yes	Yes	Yes	No	No	No	No
5193_2#8	ERS011813	42*	O1	K64	1	Global	Variant1	nonO3	Stephen Baker	Vietnam	2004	Nosocomial	Human	Human_carriage	respiratory	sputum	Carriage	na	No	Yes	No	No	No	No	No
5193_2#9	ERS011814	416	O1	K23	1	Global	Variant2	nonO3	Stephen Baker	Vietnam	2004	Nosocomial	Human	Human_carriage	respiratory	nose swab	Carriage	na	No	Yes	No	No	No	No	No
5193_3#1	ERS011830	334	O5	KL103	1	Global	NonO1O2	nonO3	Stephen Baker	Vietnam	2005	Nosocomial	Human	Human_carriage	intestinal	anus swab	Carriage	na	No	Yes	No	No	No	No	No
5193_3#10	ERS011839	2124	O3	K11	1	Global	NonO1O2	WbdD_short	Stephen Baker	Vietnam	2005	Community	Human	Human_carriage	intestinal	stool sample	Carriage	na	No	Yes	No	No	No	No	No
5193_3#11	ERS011840	1795	O12	K56	1	Global	NonO1O2	nonO3	Stephen Baker	Vietnam	2005	Community	Human	Human_carriage	intestinal	stool sample	Carriage	na	No	Yes	No	No	No	No	No
5193_3#12	ERS011841	2126	O1	K54	1	Global	Variant2	nonO3	Stephen Baker	Vietnam	2005	Community	Human	Human_carriage	intestinal	stool sample	Carriage	na	No	Yes	No	No	No	No	No
5193_3#4	ERS011833	34	O2	U1	1	Global	Variant2	nonO3	Stephen Baker	Vietnam	2005	Nosocomial	Human	Human_carriage	respiratory	nose swab	Carriage	na	No	Yes	No	No	No	No	No
5193_3#5	ERS011834	48	O1	K62	1	Global	Variant1	nonO3	Stephen Baker	Vietnam	2005	Nosocomial	Human	Human_carriage	intestinal	axilla swab	Carriage	na	No	Yes	Yes	No	No	No	No
5193_3#6	ERS011835	1	O1	K19	2	Global	Variant2	nonO3	Stephen Baker	Vietnam	2005	Nosocomial	Human	Human_carriage	respiratory	nose swab	Carriage	na	No	Yes	No	No	No	No	No
5193_3#7	ERS011836	2136*	O5	U32	2	Global	NonO1O2	nonO3	Stephen Baker	Vietnam	2005	Nosocomial	Human	Human_carriage	respiratory	nose swab	Carriage	na	No	Yes	No	No	No	No	No
5193_3#8	ERS011837	147	OL101	K81	1	Global	NonO1O2	nonO3	Stephen Baker	Vietnam	2005	Nosocomial	Human	Human_carriage	intestinal	anus swab	Carriage	na	No	Yes	No	No	No	No	No
5193_3#9	ERS011838	2115	OL101	U30	1	Global	NonO1O2	nonO3	Stephen Baker	Vietnam	2005	Community	Human	Human_carriage	intestinal	stool sample	Carriage	na	No	Yes	No	No	No	No	No
5193_5#1	ERS011842	17	OL104	U17	1	Global	NonO1O2	nonO3	Stephen Baker	Vietnam	2005	Community	Human	Human_carriage	intestinal	stool sample	Carriage	na	No	Yes	No	No	No	No	No
5193_5#10	ERS011851	2129*	O1	K64	1	Global	Variant1	nonO3	Stephen Baker	Vietnam	2006	Community	Human	Human_carriage	intestinal	rectal swab	Carriage	na	No	Yes	No	No	No	No	No
5193_5#11	ERS011852	327*	O1	K39	1	Global	Variant1	nonO3	Stephen Baker	Vietnam	2006	Community	Human	Human_carriage	intestinal	rectal swab	Carriage	na	No	Yes	No	No	No	No	No
5193_5#12	ERS011853	2130	O1	K49	1	Global	Variant1	nonO3	Stephen Baker	Vietnam	2006	Community	Human	Human_carriage	intestinal	rectal swab	Carriage	na	No	Yes	No	No	No	No	No
5193_5#2	ERS011843	2108	O5	K31	1	Global	NonO1O2	nonO3	Stephen Baker	Vietnam	2007	Community	Human	Human_carriage	intestinal	stool sample	Carriage	na	No	Yes	No	No	No	No	No
5193_5#4	ERS011845	1822	O5	K48	1	Global	NonO1O2	nonO3	Stephen Baker	Vietnam	2007	Community	Human	Human_carriage	intestinal	stool sample	Carriage	na	No	Yes	No	No	No	No	No
5193_5#6	ERS011847	2109	O3	K10	1	Global	NonO1O2	WbdD_long	Stephen Baker	Vietnam	2007	Community	Human	Human_carriage	intestinal	stool sample	Carriage	na	No	Yes	No	No	No	No	No
5193_5#7	ERS011848	220	O1	KL114	2	Global	Variant2	nonO3	Ruth Zadoks	USA	2006	Unknown	Bovine	Bovine_infection	sterile	milk	subclinical mastitis	na	No	Yes	No	No	No	No	No
5193_5#8	ERS011849	2128*	OL101	U30	2	Global	NonO1O2	nonO3	Stephen Baker	Vietnam	2006	Community	Human	Human_carriage	intestinal	rectal swab	Carriage	na	No	Yes	No	No	No	No	No
5193_5#9	ERS011850	76	O5	U18	1	Global	NonO1O2	nonO3	Stephen Baker	Vietnam	2006	Community	Human	Human_carriage	intestinal	rectal swab	Carriage	na	No	Yes	No	No	No	No	No
5193_6#1	ERS011854	2131	O12	U10	1	Global	NonO1O2	nonO3	Stephen Baker	Vietnam	2006	Community	Human	Human_carriage	intestinal	rectal swab	Carriage	na	No	Yes	No	No	No	No	No
5193_6#10	ERS011863	2058	O1	KL108	2	Global	Variant2	nonO3	Chris Whitehouse	USA	2008	Unknown	Human	Human_invasive	liver	liver	Liver/brain abscesses; Kp positive blood cultures and co-infection with dengue virus	na	No	Yes	Yes	Yes	Yes	Yes	Yes
5193_6#11	ERS011864	65	O2	K2	Unassigned/missing	Global	Variant2	nonO3	Chris Whitehouse	USA	2008	Unknown	Sea mammal	Unknown	respiratory	Pleural fluid	pleuritis and suppurative bronchopneumonia	na	Yes	Yes	No	No	No	Yes	Yes
5193_6#12	ERS011865	65	O1	K2	2	Global	Variant2	nonO3	Chris Whitehouse	USA	2008	Unknown	Sea mammal	Unknown	sterile	amniotic fluid	Amniotic fluid	na	Yes	Yes	Yes	No	No	Yes	Yes
5193_6#2	ERS011855	2132	O3	KL115	1	Global	NonO1O2	WbdD_short	Stephen Baker	Vietnam	2006	Community	Human	Human_carriage	intestinal	rectal swab	Carriage	na	Yes	Yes	No	No	No	No	No
5193_6#3	ERS011856	111	O1	KL113	1	Global	Variant2	nonO3	Stephen Baker	Vietnam	2006	Community	Human	Human_carriage	intestinal	rectal swab	Carriage	na	No	Yes	No	No	No	No	No
5193_6#4	ERS011857	36	O2	K62	1	Global	Variant1	nonO3	Stephen Baker	Vietnam	2006	Community	Human	Human_carriage	intestinal	rectal swab	Carriage	na	No	Yes	Yes	No	No	No	No
5193_6#5	ERS011858	60	O1	K5	2	Global	Variant1	nonO3	Chris Whitehouse	USA	2006	Unknown	Monkey	Unknown	unknown	Subcutaneous abscess	Abdominal abscesses chronic peritonitis and mesenteric lymphadentis	na	No	Yes	Yes	Yes	No	No	Yes
5193_6#6	ERS011859	NF	O1	K30	1	Global	Variant1	nonO3	Chris Whitehouse	USA	2008	Unknown	Monkey	Unknown	respiratory	Oral swab	Healthy	na	Yes	Yes	Yes	Yes	No	No	Yes
5193_6#7	ERS011860	105	O2	KN2	1	Global	Variant2	nonO3	Ruth Zadoks	USA	2006	Unknown	Bovine	Bovine_infection	sterile	milk	subclinical mastitis	na	No	Yes	Yes	No	No	No	No
5193_6#8	ERS011861	111	O1	K63	1	Global	Variant2	nonO3	Chris Whitehouse	USA	2008	Unknown	Monkey	Unknown	intestinal	rectal swab	Healthy	na	No	Yes	Yes	Yes	No	No	Yes
5193_6#9	ERS011862	60	O1	K5	2	Global	Variant1	nonO3	Chris Whitehouse	USA	2009	Unknown	Monkey	Unknown	intestinal	rectal swab	Healthy	na	No	Yes	Yes	Yes	No	No	Yes
5193_7#1	ERS011878	15*	O1	missing	1	Global	Variant1	nonO3	David Dance	Laos	2008	Unknown	Human	Human_infection	urine	urine	UTI	na	Yes	Yes	Yes	No	No	No	No
5193_7#10	ERS011887	2144	O12	K64	1	Global	NonO1O2	nonO3	David Dance	Laos	2003	Nosocomial	Human	Human_invasive	sterile	blood	-	na	No	No	No	No	No	No	No
5193_7#11	ERS011888	25	O1	K2?	2	Global	Variant2	nonO3	David Dance	Laos	Unknown	Unknown	Human	Human_invasive	sterile	blood	-	na	Yes	Yes	Yes	Yes	No	Yes	Yes
5193_7#2	ERS011879	273	OL104	K74	1	Global	NonO1O2	nonO3	David Dance	Laos	2009	Community	Human	Human_infection	urine	urine	-	na	No	Yes	No	No	No	No	No
5193_7#3	ERS011880	530	O1	K54	1	Global	Variant2	nonO3	David Dance	Laos	2009	Community	Human	Human_infection	urine	urine	UTI	na	No	Yes	No	No	No	No	No
5193_7#5	ERS011882	587	O2	K27	1	Global	Variant2	nonO3	David Dance	Laos	2000	Community	Human	Human_invasive	sterile	blood	-	na	No	Yes	No	No	No	No	No
5193_7#6	ERS011883	1948	O1	U22	1	Global	Variant1	nonO3	David Dance	Laos	2002	Community	Human	Human_invasive	sterile	blood	-	na	No	Yes	Yes	No	No	Yes	No
5193_7#7	ERS011884	222	O2	K54	1	Global	Variant2	nonO3	Ruth Zadoks	USA	2006	Unknown	Bovine	Bovine_carriage	intestinal	faeces	healthy	na	No	Yes	No	No	No	No	No
5193_7#8	ERS011885	2143	OL101	U25	1	Global	NonO1O2	nonO3	David Dance	Laos	2002	Unknown	Human	Human_invasive	sterile	blood	-	na	No	No	No	No	No	No	No
5193_7#9	ERS011886	1190*	O1	KL114	1	Global	Variant1	nonO3	David Dance	Laos	2003	Nosocomial	Human	Human_invasive	sterile	blood	Septicaemia	na	No	Yes	No	No	No	No	No
5193_8#1	ERS011902	NF*	O2	K64	1	Global	Variant1	nonO3	Li Yang Hsu	Singapore	2004	Nosocomial	Human	Human_infection	unknown	foot	Wound infection	na	No	Yes	No	No	No	No	No
5193_8#10	ERS011911	11*	O2	KL105	1	Global	Variant2	nonO3	Li Yang Hsu	Singapore	2005	Nosocomial	Human	Human_infection	urine	urine	Catheter-related UTI	na	No	Yes	Yes	No	No	No	No
5193_8#11	ERS011912	65	O1	K2	2	Global	Variant2	nonO3	Li Yang Hsu	Singapore	2001	Community	Human	Human_invasive	unknown	vitreous	endophthalmitis	na	Yes	Yes	Yes	Yes	Yes	Yes	Yes
5193_8#12	ERS011913	NF*	O1	K2	1	Global	Variant1	nonO3	Li Yang Hsu	Singapore	2002	Community	Human	Human_invasive	sterile	brain	brain abscess	na	No	Yes	Yes	Yes	Yes	Yes	Yes
5193_8#2	ERS011903	42*	O1	KL106-1	1	Global	Variant2	nonO3	Li Yang Hsu	Singapore	1996	Nosocomial	Human	Human_invasive	sterile	blood	Bacteremia	na	No	Yes	No	No	No	No	No
5193_8#3	ERS011904	11*	O2	KL105	1	Global	Variant2	nonO3	Li Yang Hsu	Singapore	2004	Nosocomial	Human	Human_infection	urine	urine	UTI	na	No	Yes	Yes	No	No	No	No
5193_8#4	ERS011905	17*	O5	K25	1	Global	NonO1O2	nonO3	Li Yang Hsu	Singapore	2005	Nosocomial	Human	Human_invasive	sterile	blood	Bacteremia	na	No	Yes	Yes	No	No	No	No
5193_8#5	ERS011906	11*	O3	K38	1	Global	NonO1O2	WbdD_short	Li Yang Hsu	Singapore	2005	Nosocomial	Human	Human_carriage	intestinal	gastric aspirate	Colonization	na	No	Yes	No	No	No	No	No
5193_8#6	ERS011907	11*	O2	KL105	1	Global	Variant2	nonO3	Li Yang Hsu	Singapore	2004	Nosocomial	Human	Human_infection	urine	urine	Catheter-related UTI	na	No	Yes	Yes	No	No	No	No
5193_8#7	ERS011908	203	O5	K46	1	Global	NonO1O2	nonO3	Ruth Zadoks	USA	2006	Unknown	Bovine	Bovine_carriage	intestinal	faeces	healthy	na	No	Yes	No	No	No	No	No
5193_8#8	ERS011909	15*	O1	KL112	1	Global	Variant1	nonO3	Li Yang Hsu	Singapore	2005	Nosocomial	Human	Human_carriage	urine	urine	Urine colonization	na	Yes	Yes	No	No	No	No	No
5193_8#9	ERS011910	138	O5	K1	1	Global	NonO1O2	nonO3	Li Yang Hsu	Singapore	2005	Nosocomial	Human	Human_infection	urine	urine	Catheter-related UTI	na	No	Yes	No	No	No	No	No
5197_2#1	ERS011818	42*	OL101	U30	1	Global	NonO1O2	nonO3	Stephen Baker	Vietnam	2004	Nosocomial	Human	Human_carriage	respiratory	nose swab	Carriage	na	No	Yes	No	No	No	No	No
5197_2#10	ERS011827	399	OL102	U29	2	Global	NonO1O2	nonO3	Stephen Baker	Vietnam	2005	Nosocomial	Human	Human_carriage	intestinal	anus swab	Carriage	na	No	Yes	No	No	No	No	No
5197_2#11	ERS011828	17*	OL104	U17	1	Global	NonO1O2	nonO3	Stephen Baker	Vietnam	2005	Nosocomial	Human	Human_carriage	respiratory	nose swab	Carriage	na	No	Yes	No	No	No	No	No
5197_2#12	ERS011829	2125	O3	KL116	1	Global	NonO1O2	WbdD_long	Stephen Baker	Vietnam	2005	Nosocomial	Human	Human_carriage	intestinal	anus swab	Carriage	na	No	Yes	No	No	No	No	No
5197_2#2	ERS011819	14*	O1	K2	1	Global	Variant1	nonO3	Stephen Baker	Vietnam	2004	Nosocomial	Human	Human_carriage	intestinal	anus swab	Carriage	na	Yes	Yes	No	No	No	No	No
5197_2#3	ERS011820	540	O1	K13	2	Global	Variant1	nonO3	Stephen Baker	Vietnam	2004	Nosocomial	Human	Human_carriage	respiratory	nose swab	Carriage	na	No	Yes	No	No	No	No	No
5197_2#4	ERS011821	2133	O5	K48	1	Global	NonO1O2	nonO3	Stephen Baker	Vietnam	2005	Nosocomial	Human	Human_carriage	intestinal	axilla swab	Carriage	na	No	Yes	No	No	No	No	No
5197_2#5	ERS011822	2133?	O5	K48	1	Global	NonO1O2	nonO3	Stephen Baker	Vietnam	2005	Nosocomial	Human	Human_carriage	unknown	canula swab	Carriage	na	No	Yes	No	No	No	No	No
5197_2#6	ERS011823	1269	O1	U13	1	Global	Variant1	nonO3	Stephen Baker	Vietnam	2005	Nosocomial	Human	Human_carriage	intestinal	anus swab	Carriage	na	Yes	Yes	No	No	No	No	No
5197_2#7	ERS011825	309	O4	K42	1	Global	NonO1O2	nonO3	Ruth Zadoks	USA	2006	Unknown	Bovine	Bovine_infection	sterile	milk	subclinical mastitis	na	No	Yes	No	No	No	No	No
5197_2#8	ERS011824	176*	missing	K64	1	Global	NonO1O2	nonO3	Stephen Baker	Vietnam	2005	Nosocomial	Human	Human_carriage	intestinal	anus swab	Carriage	na	No	Yes	Yes	No	No	No	No
5197_2#9	ERS011826	395	O1	KL108	2	Global	Variant2	nonO3	Stephen Baker	Vietnam	2005	Nosocomial	Human	Human_carriage	intestinal	anus swab	Carriage	na	No	Yes	No	No	No	No	No
5197_7#1	ERS011866	35	O1	K22	1	Global	Variant1	nonO3	David Dance	Laos	2006	Unknown	Human	Human_invasive	intestinal	Ascitic fluid	-	na	No	Yes	No	No	No	No	No
5197_7#2	ERS011867	791*	O1	K62	1	Global	Variant1	nonO3	David Dance	Laos	2007	Unknown	Human	Human_invasive	respiratory	Pleural fluid	Pleural effusion	na	No	Yes	Yes	No	No	No	No
5197_7#3	ERS011868	23*	O1	K1	1	Global	Variant2	nonO3	David Dance	Laos	2008	Unknown	Human	Human_invasive	unknown	pus	Parotid abscess	na	No	Yes	Yes	Yes	Yes	Yes	Yes
5197_7#4	ERS011869	15*	O1	KL112	1	Global	Variant2	nonO3	David Dance	Laos	2007	Unknown	Human	Human_invasive	respiratory	Pleural fluid	-	na	Yes	Yes	Yes	Yes	No	Yes	Yes
5197_7#5	ERS011870	2139	O5	U7	1	Global	NonO1O2	nonO3	David Dance	Laos	2009	Unknown	Human	Human_invasive	sterile	pus	Pus right knee (deep pus)	na	No	Yes	No	No	No	No	No
5197_7#6	ERS011871	133*	O1	U6	1	Global	Variant1	nonO3	David Dance	Laos	2009	Unknown	Human	Human_invasive	respiratory	Pleural fluid	-	na	No	Yes	No	No	No	No	No
5197_7#7	ERS011872	177	OL103	K12	1	Global	NonO1O2	nonO3	Ruth Zadoks	USA	2006	Unknown	Bovine	Bovine_carriage	intestinal	faeces	healthy	na	No	Yes	No	No	No	No	No
5197_7#8	ERS011873	887*	O1	K1	1	Global	Variant2	nonO3	David Dance	Laos	2009	Unknown	Human	Human_infection	sterile	pus	Pus lymph node (superficial pus)	na	No	Yes	Yes	Yes	No	Yes	Yes
5197_8#1	ERS011890	515*	O2	K18	1	Global	Variant1	nonO3	David Dance	Laos	2005	Community	Human	Human_invasive	sterile	blood	Septicaemia	na	Yes	Yes	No	No	No	No	No
5197_8#11	ERS011900	2142*	O2	K7	1	Global	Variant2	nonO3	David Dance	Laos	Unknown	Unknown	Human	Human_invasive	sterile	blood	-	na	No	Yes	No	No	No	No	No
5197_8#12	ERS011901	NF*?	O3	K57	1	Global	NonO1O2	WbdD_short	David Dance	Laos	2009	Community	Human	Human_invasive	sterile	blood	Septicaemia	na	No	Yes	No	Yes	No	Yes	Yes
5197_8#2	ERS011891	17*	O5	K25	1	Global	NonO1O2	nonO3	David Dance	Laos	2005	Community	Human	Human_invasive	sterile	blood	Septicaemia	na	No	Yes	Yes	No	No	No	No
5197_8#3	ERS011892	NF	O12	U46	1	Global	NonO1O2	nonO3	David Dance	Laos	2006	Community	Human	Human_invasive	sterile	blood	Septicaemia; cholangitis	na	No	Yes	No	No	No	No	No
5197_8#4	ERS011893	2145	O4	K15	1	Global	NonO1O2	nonO3	David Dance	Laos	2006	Nosocomial	Human	Human_invasive	sterile	blood	Septicaemia	na	No	Yes	No	No	No	No	No
5197_8#5	ERS011894	1887	O5	KL121	1	Global	NonO1O2	nonO3	David Dance	Laos	2007	Community	Human	Human_invasive	sterile	blood	Septicaemia	na	No	Yes	No	No	No	No	No
5197_8#6	ERS011895	48	O1	K62	1	Global	Variant1	nonO3	David Dance	Laos	2007	Community	Human	Human_invasive	sterile	blood	Septicaemia pneumonia	na	No	Yes	Yes	No	No	No	No
5197_8#7	ERS011896	256?	OL101	K47	1	Global	NonO1O2	nonO3	Ruth Zadoks	USA	2006	Unknown	Bovine	Bovine_carriage	intestinal	faeces	healthy	na	No	Yes	No	No	No	No	No
5197_8#8	ERS011897	15*	O1	KL117	1	Global	Variant1	nonO3	David Dance	Laos	2008	Nosocomial	Human	Human_invasive	sterile	blood	Septicaemia	na	No	Yes	No	No	No	No	No
5197_8#9	ERS011898	NF	O1	K2	2	Global	Variant2	nonO3	David Dance	Laos	2008	Unknown	Human	Human_invasive	sterile	blood	Septicaemia	na	Yes	Yes	Yes	Yes	No	Yes	Yes
5235_1#1	ERS011974	NF*?	O3	missing	Unassigned/missing	Global	NonO1O2	WbdD_short	Ruth Zadoks	USA	2007	Community	Human	Human_infection	urine	urine	UTI	na	No	Yes	No	No	No	No	No
5235_1#10	ERS011983	NF*	O3	K46?	Unassigned/missing	Global	NonO1O2	WbdD_short	Ruth Zadoks	USA	2007	Community	Human	Human_carriage	intestinal biopsy	ileum		na	No	Yes	No	No	No	No	No
5235_1#11	ERS011984	NF*?	O2	U42	Unassigned/missing	Global	Variant2	nonO3	Ruth Zadoks	USA	2007	Community	Human	Human_carriage	intestinal biopsy	ileum		na	No	Yes	No	No	No	No	No
5235_1#12	ERS011985	NF*?	O5	U12	Unassigned/missing	Global	NonO1O2	nonO3	Ruth Zadoks	USA	2007	Community	Human	Human_carriage	intestinal biopsy	ileum		na	No	Yes	Yes	No	No	No	No
5235_1#2	ERS011975	NF	O2	KL122	1	Global	Variant2	nonO3	Ruth Zadoks	USA	2007	Community	Human	Human_infection	urine	urine	UTI	na	No	Yes	Yes	No	No	No	No
5235_1#3	ERS011976	NF*	O1	K64	Unassigned/missing	Global	Variant1	nonO3	Ruth Zadoks	USA	2007	Community	Human	Human_infection	urine	urine	UTI	na	No	Yes	No	No	No	No	No
5235_1#4	ERS011977	NF*	O5	KL113	Unassigned/missing	Global	NonO1O2	nonO3	Ruth Zadoks	USA	2007	Community	Human	Human_infection	urine	urine	UTI	na	No	Yes	No	No	No	No	No
5235_1#5	ERS011978	NF*?	O4	K15	Unassigned/missing	Global	NonO1O2	nonO3	Ruth Zadoks	USA	2007	Community	Human	Human_infection	urine	urine	UTI	na	No	Yes	No	No	No	No	No
5235_1#6	ERS011979	NF*?	O1	K9	1	Global	Variant1	nonO3	Ruth Zadoks	USA	2007	Community	Human	Human_infection	urine	urine	UTI	na	No	Yes	No	No	No	No	No
5235_1#7	ERS011980	NF*	O2	K24	Unassigned/missing	Global	Variant1	nonO3	Ruth Zadoks	USA	2007	Community	Human	Human_carriage	intestinal biopsy	ileum		na	No	Yes	No	No	No	No	No
5235_1#8	ERS011981	NF*?	O1	KL112	1	Global	Variant2	nonO3	Ruth Zadoks	USA	2007	Community	Human	Human_carriage	intestinal biopsy	ileum		na	Yes	Yes	No	No	No	No	No
5235_1#9	ERS011982	NF*	OL101	U19	1	Global	NonO1O2	nonO3	Ruth Zadoks	USA	2007	Community	Human	Human_carriage	intestinal biopsy	ileum		na	No	Yes	No	No	No	No	No
5235_2#1	ERS011986	NF*	O1	K28	1	Global	Variant2	nonO3	Ruth Zadoks	USA	2007	Community	Human	Human_carriage	intestinal biopsy	ileum		na	No	Yes	No	No	No	No	No
5235_2#11	ERS011996	NF*	OL101	U27	1	Global	NonO1O2	nonO3	Ruth Zadoks	USA	2005	Unknown	Environmental	Unknown	environment	bedding	Unknown	na	No	Yes	No	No	No	No	No
5235_2#12	ERS011997	NF*	O2	KL117	1	Global	Variant2	nonO3	Ruth Zadoks	USA	2005	Unknown	Environmental	Unknown	environment	bedding	Unknown	na	No	Yes	No	No	No	No	No
5235_2#2	ERS011987	NF*	O2	K23	Unassigned/missing	Global	Variant2	nonO3	Ruth Zadoks	USA	2007	Community	Human	Human_carriage	intestinal biopsy	ileum		na	No	Yes	No	No	No	No	No
5235_2#3	ERS011988	NF*	O1	K64	Unassigned/missing	Global	Variant1	nonO3	Ruth Zadoks	USA	2007	Community	Human	Human_carriage	intestinal biopsy	ileum		na	No	Yes	No	No	No	No	No
5235_2#4	ERS011989	NF*	O5	U36	Unassigned/missing	Global	NonO1O2	nonO3	Ruth Zadoks	USA	2007	Community	Human	Human_carriage	intestinal biopsy	ileum		na	No	Yes	No	No	No	No	No
5235_2#5	ERS011990	NF*	O1	KL117	Unassigned/missing	Global	Variant1	nonO3	Ruth Zadoks	USA	2007	Community	Human	Human_carriage	intestinal biopsy	ileum		na	No	Yes	No	No	No	No	No
5235_2#6	ERS011991	NF*	OL101	U27	Unassigned/missing	Global	NonO1O2	nonO3	Ruth Zadoks	USA	2005	Unknown	Bovine	Bovine_carriage	intestinal	faeces	healthy	na	No	Yes	No	No	No	No	No
5235_2#7	ERS011992	NF*	O4	K17	Unassigned/missing	Global	NonO1O2	nonO3	Ruth Zadoks	USA	2005	Unknown	Environmental	Unknown	environment	bedding	Unknown	na	No	Yes	No	No	No	No	No
5235_2#8	ERS011993	NF*?	O4	U27	Unassigned/missing	Global	NonO1O2	nonO3	Ruth Zadoks	USA	2007	Unknown	Bovine	Bovine_carriage	intestinal	rumen	healthy	na	No	Yes	No	No	No	No	No
5235_3#1	ERS011998	NF*	OL101	K56	1	Global	NonO1O2	nonO3	Ruth Zadoks	USA	2007	Unknown	Bovine	Bovine_carriage	intestinal	rumen	healthy	na	Yes	Yes	No	No	No	No	No
5235_3#11	ERS012008	442*	O2	U34	1	Global	Variant2	nonO3	Ruth Zadoks	USA	2006	Unknown	Bovine	Bovine_infection	sterile	milk	clinical mastitis	na	No	Yes	No	No	No	No	No
5235_3#12	ERS012009	629*	O3	K10	1	Global	NonO1O2	WbdD_long	Ruth Zadoks	USA	2006	Unknown	Bovine	Bovine_infection	sterile	milk	clinical mastitis	na	No	Yes	No	No	No	No	No
5235_3#2	ERS011999	NF*?	O1	K1	2	Global	Variant2	nonO3	Ruth Zadoks	USA	2007	Unknown	Bovine	Bovine_carriage	intestinal	rumen	healthy	na	No	Yes	No	No	No	No	No
5235_3#4	ERS012001	NF*	O1	K30	Unassigned/missing	Global	Variant1	nonO3	Ruth Zadoks	USA	2007	Unknown	Bovine	Bovine_carriage	intestinal	rumen	healthy	na	No	Yes	No	No	No	No	No
5235_3#5	ERS012002	NF	O3	U33	Unassigned/missing	Global	NonO1O2	WbdD_short	Ruth Zadoks	USA	2006	Community	Human	Human_invasive	sterile	blood	Unknown	na	No	Yes	No	No	No	No	No
5235_3#6	ERS012003	NF*?	O1	K16	Unassigned/missing	Global	Variant1	nonO3	Ruth Zadoks	USA	2006	Community	Human	Human_infection	urine	urine	UTI	na	No	Yes	No	No	No	No	No
5235_3#7	ERS012004	NF*	O2	U45	Unassigned/missing	Global	Variant2	nonO3	Ruth Zadoks	USA	2007	Unknown	Bovine	Bovine_carriage	intestinal	rumen	healthy	na	No	Yes	No	No	No	No	No
5235_3#8	ERS012005	NF*?	O2	missing	Unassigned/missing	Global	Variant2	nonO3	Ruth Zadoks	USA	2006	Community	Human	Human_invasive	sterile	blood	Unknown	na	No	Yes	No	No	No	No	No
5235_3#9	ERS012006	NF*	O1	K13	Unassigned/missing	Global	Variant1	nonO3	Ruth Zadoks	USA	2006	Community	Human	Human_invasive	sterile	blood	Unknown	na	Yes	Yes	No	No	No	No	No
5235_5#1	ERS012010	NF*	O3	K49	Unassigned/missing	Global	NonO1O2	WbdD_long	Ruth Zadoks	USA	2006	Unknown	Bovine	Bovine_infection	sterile	milk	clinical mastitis	na	No	Yes	No	No	No	No	No
5235_5#10	ERS012019	NF*	O3	missing	Unassigned/missing	Global	NonO1O2	WbdD_long	Heiman Wertheim	Vietnam	2009	Community	Human	Human_infection	respiratory	sputum	pneumonia	na	No	Yes	No	No	No	No	No
5235_5#11	ERS012020	NF	O1	K18	2	Global	Variant2	nonO3	Heiman Wertheim	Vietnam	2009	Community	Human	Human_infection	respiratory	sputum	pneumonia	na	No	Yes	No	No	No	No	No
5235_5#12	ERS012021	NF*	O3	U47	Unassigned/missing	Global	NonO1O2	WbdD_short	Heiman Wertheim	Vietnam	2009	Nosocomial	Human	Human_infection	respiratory	sputum	pneumonia	na	No	Yes	No	No	No	No	No
5235_5#2	ERS012011	592*	O3	K57	1	Global	NonO1O2	WbdD_short	Heiman Wertheim	Vietnam	2009	Community	Human	Human_invasive	sterile	blood	liver	na	No	Yes	No	Yes	No	Yes	Yes
5235_5#3	ERS012012	NF*	O1	U40	Unassigned/missing	Global	Variant1	nonO3	Heiman Wertheim	Vietnam	2009	Nosocomial	Human	Human_infection	respiratory	sputum	pneumonia	na	No	Yes	No	No	No	No	No
5235_5#4	ERS012013	NF*	O1	K64	Unassigned/missing	Global	unknown	nonO3	Heiman Wertheim	Vietnam	2009	Community	Human	Human_infection	respiratory	sputum	pneumonia	na	No	Yes	Yes	No	No	No	No
5235_5#5	ERS012014	NF*?	O1	K5	1	Global	Variant1	nonO3	Heiman Wertheim	Vietnam	2009	Community	Human	Human_invasive	sterile	blood	liver	na	Yes	Yes	Yes	Yes	No	Yes	Yes
5235_5#6	ERS012015	NF*?	O1	KL106-1	1	Global	Variant2	nonO3	Heiman Wertheim	Vietnam	2009	Nosocomial	Human	Human_infection	respiratory	sputum	pneumonia	na	No	Yes	No	No	No	No	No
5235_5#7	ERS012016	NF*?	OL102	U28	Unassigned/missing	Global	NonO1O2	nonO3	Ruth Zadoks	USA	2006	Unknown	Bovine	Bovine_infection	sterile	milk	clinical mastitis	na	No	Yes	No	No	No	No	No
5235_5#8	ERS012017	NF*	O2	U44	Unassigned/missing	Global	Variant2	nonO3	Heiman Wertheim	Vietnam	2009	Nosocomial	Human	Human_invasive	sterile	blood	liver	na	No	Yes	No	No	No	No	No
5235_6#1	ERS012022	NF	O1	K5	Unassigned/missing	Global	Variant1	nonO3	Heiman Wertheim	Vietnam	2009	Community	Human	Human_invasive	sterile	blood	sepsis	na	No	Yes	Yes	Yes	No	No	Yes
5235_6#10	ERS012031	NF*	O1	K2	Unassigned/missing	Global	Variant1	nonO3	Heiman Wertheim	Vietnam	2009	Community	Human	Human_invasive	sterile	blood	pneumonia	na	Yes	Yes	Yes	Yes	No	Yes	Yes
5235_6#11	ERS012032	NF*	O1	KL103	1	Global	Variant1	nonO3	Juliette Severin	Indonesia	2005	Unknown	Human	Human_invasive	sterile	blood	Unknown	na	No	Yes	No	No	No	No	No
5235_6#12	ERS012033	NF*	O3	K14	Unassigned/missing	Global	NonO1O2	WbdD_short	Juliette Severin	Indonesia	2005	Unknown	Human	Human_invasive	sterile	blood	Unknown	na	Yes	Yes	No	No	No	No	No
5235_6#2	ERS012023	NF*	O2	K64	1	Global	Variant1	nonO3	Heiman Wertheim	Vietnam	2009	Nosocomial	Human	Human_infection	respiratory	sputum	pneumonia	na	No	Yes	No	No	No	No	No
5235_6#3	ERS012024	NF*	O1	K2	Unassigned/missing	Global	Variant2	nonO3	Heiman Wertheim	Vietnam	2009	Community	Human	Human_invasive	sterile	blood	liver	na	Yes	Yes	Yes	Yes	No	No	Yes
5235_6#5	ERS012026	NF*	O1	K2	2	Global	Variant2	nonO3	Heiman Wertheim	Vietnam	2008	Nosocomial	Human	Human_infection	urine	urine	Unknown	na	Yes	Yes	Yes	Yes	Yes	Yes	Yes
5235_6#6	ERS012027	NF*	O1	K2	2	Global	Variant2	nonO3	Heiman Wertheim	Vietnam	2009	Community	Human	Human_invasive	sterile	blood	sepsis	na	Yes	Yes	Yes	Yes	Yes	Yes	Yes
5235_6#7	ERS012028	NF*	OL101	KL109	Unassigned/missing	Global	NonO1O2	nonO3	Ruth Zadoks	USA	2006	Unknown	Bovine	Bovine_infection	sterile	milk	clinical mastitis	na	No	Yes	No	No	No	No	No
5235_6#8	ERS012029	NF*	O1	K1	1	Global	Variant2	nonO3	Heiman Wertheim	Vietnam	2008	Community	Human	Human_invasive	sterile	blood	pneumonia	na	No	Yes	Yes	Yes	Yes	Yes	Yes
5235_6#9	ERS012030	NF*	O1	K16	2	Global	Variant1	nonO3	Heiman Wertheim	Vietnam	2009	Community	Human	Human_invasive	sterile	blood	liver abscess	na	No	Yes	Yes	No	No	Yes	Yes
5235_7#1	ERS012034	NF*	O1	K2	1	Global	Variant1	nonO3	Juliette Severin	Indonesia	2005	Unknown	Human	Human_infection	urine	urine	Unknown	na	No	Yes	No	No	No	No	No
5235_7#10	ERS012043	NF*?	O1	K2	1	Global	Variant1	nonO3	Juliette Severin	Indonesia	2005	Unknown	Human	Human_invasive	sterile	blood	Unknown	na	No	Yes	No	Yes	No	Yes	Yes
5235_7#11	ERS012044	NF*	O1	K2	1	Global	Variant1	nonO3	Juliette Severin	Indonesia	2005	Unknown	Human	Human_invasive	sterile	blood	Unknown	na	No	Yes	No	Yes	No	Yes	Yes
5235_7#12	ERS012045	NF*	O1	K18	2	Global	Variant2	nonO3	Juliette Severin	Indonesia	2005	Unknown	Human	Human_invasive	sterile	CSF	Unknown	na	No	Yes	No	No	No	No	No
5235_7#2	ERS012035	NF*	O1	K30	1	Global	Variant1	nonO3	Juliette Severin	Indonesia	2005	Unknown	Human	Human_infection	urine	urine	Unknown	na	No	Yes	No	No	No	No	No
5235_7#3	ERS012036	NF*?	O3	K27	Unassigned/missing	Global	NonO1O2	WbdD_long	Juliette Severin	Indonesia	2005	Unknown	Human	Human_infection	urine	urine	Unknown	na	No	Yes	No	No	No	No	No
5235_7#4	ERS012037	NF*	O3	K27	Unassigned/missing	Global	NonO1O2	WbdD_long	Juliette Severin	Indonesia	2005	Unknown	Human	Human_invasive	sterile	blood	Unknown	na	No	Yes	No	No	No	No	No
5235_7#5	ERS012038	NF*	O3	KL115	1	Global	NonO1O2	WbdD_short	Juliette Severin	Indonesia	2005	Unknown	Human	Human_invasive	sterile	blood	Unknown	na	No	Yes	No	No	No	No	No
5235_7#6	ERS012039	NF*	O3	KL115	1	Global	NonO1O2	WbdD_short	Juliette Severin	Indonesia	2005	Unknown	Human	Human_invasive	sterile	blood	Unknown	na	No	Yes	No	No	No	No	No
5235_7#7	ERS012040	NF*	OL101	KL118	1	Global	NonO1O2	nonO3	Ruth Zadoks	USA	2006	Unknown	Bovine	Bovine_infection	sterile	milk	clinical mastitis	na	No	Yes	No	No	No	No	No
5235_7#8	ERS012041	NF*	O2	K62	Unassigned/missing	Global	Variant1	nonO3	Juliette Severin	Indonesia	2005	Unknown	Human	Human_invasive	sterile	blood	Unknown	na	No	Yes	Yes	Yes	Yes	Yes	Yes
5235_7#9	ERS012042	NF*	O1	K2	1	Global	Variant1	nonO3	Juliette Severin	Indonesia	2005	Unknown	Human	Human_invasive	sterile	blood	Unknown	na	No	Yes	No	Yes	No	Yes	Yes
5235_8#10	ERS011792	NF*?	O5	missing	Unassigned/missing	Global	NonO1O2	nonO3	Heiman Wertheim	Vietnam	2008	Community	Human	Human_invasive	sterile	pus	sepsis	na	No	Yes	No	No	No	No	No
5235_8#2	ERS011784	NF*	O1	K1	1	Global	Variant2	nonO3	Heiman Wertheim	Vietnam	2008	Community	Human	Human_infection	respiratory	sputum	pneumonia	na	No	Yes	Yes	Yes	Yes	Yes	Yes
5235_8#3	ERS011785	NF*?	O1	KL108	Unassigned/missing	Global	Variant2	nonO3	Heiman Wertheim	Vietnam	2008	Community	Human	Human_invasive	liver	pus	liver abscess	na	No	Yes	Yes	Yes	No	No	Yes
5235_8#4	ERS011786	309*	O4	K42	1	Global	NonO1O2	nonO3	Heiman Wertheim	Vietnam	2008	Community	Human	Human_invasive	sterile	blood	liver abscess	na	No	Yes	No	No	No	No	No
5235_8#5	ERS011787	NF*?	O1	K2	2	Global	Variant2	nonO3	Heiman Wertheim	Vietnam	2008	Community	Human	Human_invasive	liver	pus	liver abscess	na	Yes	Yes	Yes	Yes	No	No	Yes
5235_8#6	ERS011788	NF*?	O1	KL121	Unassigned/missing	Global	Variant1	nonO3	Heiman Wertheim	Vietnam	2008	Community	Human	Human_invasive	sterile	blood	pneumonia	na	No	No	Yes	No	No	No	No
5235_8#7	ERS011789	NF*	O1	K2	2	Global	Variant2	nonO3	Ruth Zadoks	USA	2006	Unknown	Bovine	Bovine_infection	sterile	milk	subclinical mastitis	na	Yes	Yes	Yes	Yes	Yes	Yes	Yes
5235_8#8	ERS011790	656*	OL101	U9	2	Global	NonO1O2	nonO3	Heiman Wertheim	Vietnam	2007	Community	Human	Human_infection	respiratory	sputum	Pneumonia	na	No	Yes	Yes	No	No	No	No
5235_8#9	ERS011791	499*	O3	missing	1	Global	NonO1O2	WbdD_short	Heiman Wertheim	Vietnam	2009	Community	Human	Human_infection	urine	urine	liver	na	No	Yes	Yes	No	No	No	No
5299_1#1	ERS011962	NF*	O1	KL114	2	Global	Variant2	nonO3	Ruth Zadoks	USA	2006	Unknown	Bovine	Bovine_infection	sterile	milk	clinical mastitis	na	No	Yes	No	No	No	No	No
5299_1#10	ERS011971	189*	O3	U14	1	Global	NonO1O2	WbdD_short	Ruth Zadoks	USA	2007	Community	Human	Human_infection	urine	urine	UTI	na	No	Yes	No	No	No	No	No
5299_1#11	ERS011972	NF	O1	K1	1	Global	Variant1	nonO3	Ruth Zadoks	USA	2007	Community	Human	Human_infection	urine	urine	UTI	na	No	Yes	No	No	No	No	No
5299_1#12	ERS011973	NF*	O3	K10	1	Global	NonO1O2	WbdD_long	Ruth Zadoks	USA	2007	Community	Human	Human_infection	urine	urine	UTI	na	No	Yes	No	No	No	No	No
5299_1#2	ERS011963	246	O3	K25	1	Global	NonO1O2	WbdD_long	Ruth Zadoks	USA	2006	Unknown	Bovine	Bovine_infection	sterile	milk	clinical mastitis	na	No	Yes	No	No	No	No	No
5299_1#3	ERS011964	NF	O1	U20	Unassigned/missing	Global	Variant2	nonO3	Ruth Zadoks	USA	2006	Unknown	Bovine	Bovine_infection	sterile	milk	clinical mastitis	na	No	Yes	No	No	No	No	No
5299_1#4	ERS011965	228*	O1	K57	1	Global	Variant2	nonO3	Ruth Zadoks	USA	2006	Unknown	Bovine	Bovine_infection	sterile	milk	clinical mastitis	na	No	Yes	No	No	No	No	No
5299_1#5	ERS011966	196*	O3	U31	Unassigned/missing	Global	NonO1O2	WbdD_long	Ruth Zadoks	USA	2006	Community	Human	Human_invasive	sterile	blood	Unknown	na	No	Yes	No	No	No	No	No
5299_1#7	ERS011968	NF*	O2	K3	1	Global	Variant2	nonO3	Ruth Zadoks	USA	2007	Community	Human	Human_infection	urine	urine	UTI	na	No	Yes	No	No	No	No	No
5299_1#8	ERS011969	247	O3	missing	1	Global	NonO1O2	WbdD_short	Ruth Zadoks	USA	2007	Community	Human	Human_infection	urine	urine	UTI	na	Yes	Yes	No	No	No	No	No
5299_1#9	ERS011970	NF*?	O3	K51	1	Global	NonO1O2	WbdD_short	Ruth Zadoks	USA	2007	Community	Human	Human_infection	urine	urine	UTI	na	No	Yes	No	No	No	No	No
5299_7#1	ERS012046	2113	O4	KL119	1	Global	NonO1O2	nonO3	Juliette Severin	Indonesia	2005	Unknown	Human	Human_invasive	sterile	blood	Unknown	na	No	Yes	No	No	No	No	No
5299_7#10	ERS012055	42*	O1	K64	1	Global	Variant1	nonO3	Trevor Lawley	UK	2009	Unknown	Mouse	Unknown	intestinal	feaces	Unknown	na	No	Yes	No	No	No	No	No
5299_7#2	ERS012047	709	O1	K9	1	Global	Variant2	nonO3	Juliette Severin	Indonesia	2005	Unknown	Human	Human_invasive	sterile	blood	Unknown	na	Yes	Yes	Yes	No	No	No	No
5299_7#3	ERS012048	520*	O1	K2	2	Global	Variant2	nonO3	Juliette Severin	Indonesia	2005	Unknown	Human	Human_invasive	sterile	blood	Unknown	na	No	Yes	No	No	No	No	No
5299_7#4	ERS012049	20	O2	KL109	1	Global	Variant2	nonO3	Juliette Severin	Indonesia	2005	Unknown	Human	Human_invasive	sterile	blood	Unknown	na	No	Yes	No	No	No	No	No
5299_7#5	ERS012050	482	O1	K18	2	Global	Variant1	nonO3	Juliette Severin	Indonesia	2005	Unknown	Human	Human_invasive	sterile	blood	Unknown	na	No	Yes	No	No	No	No	No
5299_7#6	ERS012051	1411	O3	KL125	1	Global	NonO1O2	WbdD_long	Juliette Severin	Indonesia	2005	Unknown	Human	Human_invasive	sterile	blood	Unknown	na	No	Yes	No	No	No	No	No
5299_7#7	ERS012052	194*	O1	KL120	2	Global	Variant2	nonO3	Ruth Zadoks	USA	2006	Unknown	Bovine	Bovine_infection	sterile	milk	clinical mastitis	na	Yes	Yes	No	No	No	No	No
5299_7#8	ERS012053	15	O1	K19	1	Global	Variant2	nonO3	Juliette Severin	Indonesia	2005	Unknown	Human	Human_infection	urine	urine	Unknown	na	Yes	Yes	No	No	No	No	No
5299_7#9	ERS012054	2110*	O2	K43	1	Global	Variant1	nonO3	Juliette Severin	Indonesia	2005	Unknown	Human	Human_invasive	sterile	blood	Unknown	na	No	Yes	No	No	No	No	No
8476_1#4	ERS174281	NF*?	O1	K54	1	Preantibiotic	Variant2	nonO3	na	na	na	na	na	na	na	na	na	na	No	Yes	Yes	No	No	No	No
8476_1#5	ERS174280	NF*	O1	K22	1	Preantibiotic	Variant1	nonO3	na	na	na	na	na	na	na	na	na	na	No	Yes	No	No	No	No	No
8939_4#10	ERS179683	82*	O1	K1	1	Preantibiotic	Variant1	nonO3	na	na	na	na	na	na	na	na	na	na	No	No	No	Yes	No	Yes	Yes
8939_4#18	ERS179691	NF*	O2	K6	1	Preantibiotic	Variant1	nonO3	na	na	na	na	na	na	na	na	na	na	No	No	No	No	No	No	Yes
8939_4#26	ERS179699	82	O1	K1	1	Preantibiotic	Variant1	nonO3	na	na	na	na	na	na	na	na	na	na	No	No	No	Yes	No	Yes	Yes
8939_4#27	ERS179700	82	O1	K1	1	Preantibiotic	Variant1	nonO3	na	na	na	na	na	na	na	na	na	na	No	No	No	No	No	No	Yes
8939_4#34	ERS179707	82	O1	K1	1	Preantibiotic	Variant1	nonO3	na	na	na	na	na	na	na	na	na	na	No	No	No	No	No	No	Yes
8939_4#52	ERS179725	NF*	O1	K1	1	Preantibiotic	Variant2	nonO3	na	na	na	na	na	na	na	na	na	na	No	Yes	No	Yes	No	Yes	Yes
8939_4#62	ERS179735	82	O1	K1	1	Preantibiotic	Variant1	nonO3	na	na	na	na	na	na	na	na	na	na	No	No	No	Yes	No	Yes	Yes
8939_4#68	ERS179741	82*	O1	K1	1	Preantibiotic	Variant1	nonO3	na	na	na	na	na	na	na	na	na	na	No	No	No	Yes	No	Yes	Yes
8939_4#70	ERS179743	82*	O1	K1	1	Preantibiotic	Variant1	nonO3	na	na	na	na	na	na	na	na	na	na	No	No	No	Yes	No	Yes	Yes
9221_7#1	ERS218131	NF	O2	K22	1	Addenbrookes	Variant1	nonO3	na	na	na	na	na	na	na	na	na	BLOOD	No	Yes	No	No	No	No	No
9221_7#10	ERS217689	874	O1	K45	2	Addenbrookes	Variant2	nonO3	na	na	na	na	na	na	na	na	na	BLOOD	No	Yes	No	No	No	No	No
9221_7#11	ERS217690	874	O1	K45	2	Addenbrookes	Variant2	nonO3	na	na	na	na	na	na	na	na	na	BLOOD	No	Yes	No	No	No	No	No
9221_7#12	ERS217691	101	O1	K17	1	Addenbrookes	Variant1	nonO3	na	na	na	na	na	na	na	na	na	BLOOD	No	Yes	Yes	No	No	No	No
9221_7#13	ERS217692	101	O1	K17	1	Addenbrookes	Variant1	nonO3	na	na	na	na	na	na	na	na	na	BLOOD	No	Yes	Yes	No	No	No	No
9221_7#14	ERS217693	485	O3	K8	1	Addenbrookes	NonO1O2	WbdD_short	na	na	na	na	na	na	na	na	na	BLOOD	No	Yes	Yes	No	No	No	No
9221_7#15	ERS217694	874*	O1	K45	2	Addenbrookes	Variant2	nonO3	na	na	na	na	na	na	na	na	na	BLOOD	No	Yes	No	No	No	No	No
9221_7#17	ERS217696	874	O1	K45	2	Addenbrookes	Variant2	nonO3	na	na	na	na	na	na	na	na	na	BLOOD	No	Yes	No	No	No	No	No
9221_7#18	ERS217697	1843	O3	K17	1	Addenbrookes	NonO1O2	WbdD_long	na	na	na	na	na	na	na	na	na	BLOOD	No	Yes	No	No	No	No	No
9221_7#19	ERS217698	NF	O3	KL121	1	Addenbrookes	NonO1O2	WbdD_long	na	na	na	na	na	na	na	na	na	BLOOD	No	Yes	No	No	No	No	No
9221_7#2	ERS218132	874	O1	K45	2	Addenbrookes	Variant2	nonO3	na	na	na	na	na	na	na	na	na	BLOOD	No	Yes	No	No	No	No	No
9221_7#20	ERS217699	16	O3	K51	1	Addenbrookes	NonO1O2	WbdD_short	na	na	na	na	na	na	na	na	na	BLOOD	No	Yes	No	No	No	No	No
9221_7#21	ERS217700	874	O1	K45	2	Addenbrookes	Variant2	nonO3	na	na	na	na	na	na	na	na	na	BLOOD	No	Yes	No	No	No	No	No
9221_7#22	ERS217701	NF*	O3	K31	1	Addenbrookes	NonO1O2	WbdD_long	na	na	na	na	na	na	na	na	na	BLOOD	No	Yes	No	No	No	No	No
9221_7#23	ERS217702	307	O2	KN2	1	Addenbrookes	Variant2	nonO3	na	na	na	na	na	na	na	na	na	BLOOD	No	Yes	No	No	No	No	No
9221_7#24	ERS217703	70	O1	U4	1	Addenbrookes	Variant2	nonO3	na	na	na	na	na	na	na	na	na	HIP	No	Yes	Yes	No	No	No	No
9221_7#25	ERS217704	16	O3	K51	1	Addenbrookes	NonO1O2	WbdD_short	na	na	na	na	na	na	na	na	na	BLOOD	No	Yes	No	No	No	No	No
9221_7#26	ERS217705	874*	O1	K45	2	Addenbrookes	Variant2	nonO3	na	na	na	na	na	na	na	na	na	BLOOD	No	Yes	No	No	No	No	No
9221_7#27	ERS217706	874	O1	K45	2	Addenbrookes	Variant2	nonO3	na	na	na	na	na	na	na	na	na	BLOOD	No	Yes	No	No	No	No	No
9221_7#28	ERS217707	874	O1	K45	2	Addenbrookes	Variant2	nonO3	na	na	na	na	na	na	na	na	na	BLOOD	No	Yes	No	No	No	No	No
9221_7#3	ERS217682	874	O1	K45	2	Addenbrookes	Variant2	nonO3	na	na	na	na	na	na	na	na	na	BLOOD	No	Yes	No	No	No	No	No
9221_7#30	ERS217709	171	O1	KL122	1	Addenbrookes	Variant2	nonO3	na	na	na	na	na	na	na	na	na	BLOOD	No	Yes	No	No	No	No	No
9221_7#31	ERS217710	NF	O1	K10	2	Addenbrookes	Variant1	nonO3	na	na	na	na	na	na	na	na	na	ABDOMEN	No	Yes	No	No	No	No	No
9221_7#32	ERS217711	15*	O1	KL112	1	Addenbrookes	Variant1	nonO3	na	na	na	na	na	na	na	na	na	ABDOMEN	Yes	Yes	No	No	No	No	No
9221_7#33	ERS217712	17	O2	K23	1	Addenbrookes	Variant2	nonO3	na	na	na	na	na	na	na	na	na	BLOOD	No	Yes	No	No	No	No	No
9221_7#34	ERS218133	874	O1	K45	2	Addenbrookes	Variant2	nonO3	na	na	na	na	na	na	na	na	na	BLOOD	No	Yes	No	No	No	No	No
9221_7#35	ERS217714	101	O1	K17	1	Addenbrookes	Variant1	nonO3	na	na	na	na	na	na	na	na	na	BLOOD	No	Yes	Yes	No	No	No	No
9221_7#36	ERS217715	101*	O1	K17	1	Addenbrookes	Variant1	nonO3	na	na	na	na	na	na	na	na	na	BLOOD	No	Yes	Yes	No	No	No	No
9221_7#37	ERS217716	551	O1	K10	1	Addenbrookes	Variant1	nonO3	na	na	na	na	na	na	na	na	na	BLOOD	No	Yes	No	No	No	No	No
9221_7#38	ERS217717	NF*	O3	K31	1	Addenbrookes	NonO1O2	WbdD_long	na	na	na	na	na	na	na	na	na	BLOOD	No	Yes	No	No	No	No	No
9221_7#39	ERS217718	13	O1	K3	1	Addenbrookes	Variant2	nonO3	na	na	na	na	na	na	na	na	na	HIP	No	Yes	Yes	No	No	No	No
9221_7#4	ERS217683	101	O1	K17	1	Addenbrookes	Variant1	nonO3	na	na	na	na	na	na	na	na	na	BLOOD	No	Yes	Yes	No	No	No	No
9221_7#41	ERS217720	35	O1	K2	1	Addenbrookes	Variant1	nonO3	na	na	na	na	na	na	na	na	na	BLOOD	No	Yes	Yes	No	No	No	No
9221_7#42	ERS217721	874	O1	K45	2	Addenbrookes	Variant2	nonO3	na	na	na	na	na	na	na	na	na	BLOOD	No	Yes	No	No	No	No	No
9221_7#43	ERS217722	29	O1	K54	1	Addenbrookes	Variant2	nonO3	na	na	na	na	na	na	na	na	na	BLOOD	No	Yes	Yes	No	No	No	No
9221_7#44	ERS217723	101	O1	K17	1	Addenbrookes	Variant1	nonO3	na	na	na	na	na	na	na	na	na	BLOOD	No	Yes	Yes	No	No	No	No
9221_7#45	ERS217724	15	O1	KL112	1	Addenbrookes	Variant1	nonO3	na	na	na	na	na	na	na	na	na	BLOOD	Yes	Yes	No	No	No	No	No
9221_7#46	ERS217725	NF*	O3	K31	1	Addenbrookes	NonO1O2	WbdD_long	na	na	na	na	na	na	na	na	na	BLOOD	No	Yes	No	No	No	No	No
9221_7#47	ERS217726	NF	O3	K58	1	Addenbrookes	NonO1O2	WbdD_short	na	na	na	na	na	na	na	na	na	HIP	No	Yes	No	No	No	No	No
9221_7#48	ERS217727	15	O1	K48	1	Addenbrookes	Variant1	nonO3	na	na	na	na	na	na	na	na	na	TRACHEAL ASPIRATE	Yes	Yes	No	No	No	No	No
9221_7#49	ERS217728	35	O1	K2	1	Addenbrookes	Variant1	nonO3	na	na	na	na	na	na	na	na	na	BLOOD	No	Yes	Yes	No	No	No	No
9221_7#5	ERS217684	101*	O1	K17	1	Addenbrookes	Variant1	nonO3	na	na	na	na	na	na	na	na	na	BLOOD	No	Yes	Yes	No	No	No	No
9221_7#50	ERS217729	874	O1	K45	2	Addenbrookes	Variant2	nonO3	na	na	na	na	na	na	na	na	na	BLOOD	No	Yes	No	No	No	No	No
9221_7#51	ERS217730	15	O1	U22	1	Addenbrookes	Variant1	nonO3	na	na	na	na	na	na	na	na	na	URINE	Yes	Yes	Yes	No	No	No	No
9221_7#53	ERS217732	1031	O5	K10	1	Addenbrookes	NonO1O2	nonO3	na	na	na	na	na	na	na	na	na	BLOOD	No	Yes	No	No	No	No	No
9221_7#54	ERS217733	15*	O1	KL112	1	Addenbrookes	Variant1	nonO3	na	na	na	na	na	na	na	na	na	BLOOD	Yes	Yes	Yes	No	No	No	No
9221_7#55	ERS217734	1307	OL101	U19	1	Addenbrookes	NonO1O2	nonO3	na	na	na	na	na	na	na	na	na	BLOOD	No	Yes	No	No	No	No	No
9221_7#56	ERS217735	15*	O1	KL112	1	Addenbrookes	Variant1	nonO3	na	na	na	na	na	na	na	na	na	ABDOMEN	Yes	Yes	No	No	No	No	No
9221_7#57	ERS217736	874*	O1	K45	2	Addenbrookes	Variant2	nonO3	na	na	na	na	na	na	na	na	na	BLOOD	No	Yes	No	No	No	No	No
9221_7#59	ERS217738	35	O1	K22	1	Addenbrookes	Variant1	nonO3	na	na	na	na	na	na	na	na	na	CSF	No	Yes	No	No	No	No	No
9221_7#6	ERS217685	101	O1	K17	1	Addenbrookes	Variant1	nonO3	na	na	na	na	na	na	na	na	na	BLOOD	No	Yes	Yes	No	No	No	No
9221_7#60	ERS217739	101	O1	K17	1	Addenbrookes	Variant1	nonO3	na	na	na	na	na	na	na	na	na	BLOOD	No	Yes	Yes	No	No	No	No
9221_7#61	ERS217740	NF	O2	K6	1	Addenbrookes	Variant1	nonO3	na	na	na	na	na	na	na	na	na	BLOOD	Yes	Yes	No	No	No	No	No
9221_7#63	ERS217742	13	O1	K3	1	Addenbrookes	Variant2	nonO3	na	na	na	na	na	na	na	na	na	BLOOD	No	Yes	Yes	No	No	No	No
9221_7#64	ERS217743	101*	O1	K17	1	Addenbrookes	Variant1	nonO3	na	na	na	na	na	na	na	na	na	BLOOD	No	Yes	Yes	No	No	No	No
9221_7#65	ERS217744	874	O1	K45	2	Addenbrookes	Variant2	nonO3	na	na	na	na	na	na	na	na	na	BLOOD	No	Yes	No	No	No	No	No
9221_7#66	ERS217745	874	O1	K45	2	Addenbrookes	Variant2	nonO3	na	na	na	na	na	na	na	na	na	BLOOD	No	Yes	No	No	No	No	No
9221_7#67	ERS217746	101	O1	K17	1	Addenbrookes	Variant1	nonO3	na	na	na	na	na	na	na	na	na	BLOOD	No	Yes	Yes	No	No	No	No
9221_7#68	ERS217747	23	O1	K1	1	Addenbrookes	Variant2	nonO3	na	na	na	na	na	na	na	na	na	BLOOD	No	Yes	Yes	Yes	Yes	Yes	Yes
9221_7#69	ERS217748	NF	O2	K6	1	Addenbrookes	Variant1	nonO3	na	na	na	na	na	na	na	na	na	BLOOD	Yes	Yes	No	No	No	No	No
9221_7#7	ERS217686	309	O4	K15	1	Addenbrookes	NonO1O2	nonO3	na	na	na	na	na	na	na	na	na	BLOOD	No	No	No	No	No	No	No
9221_7#71	ERS217750	869	O2	K23	1	Addenbrookes	Variant2	nonO3	na	na	na	na	na	na	na	na	na	BLOOD	No	Yes	No	No	No	No	No
9221_7#72	ERS217751	101	O1	K17	1	Addenbrookes	Variant1	nonO3	na	na	na	na	na	na	na	na	na	BLOOD	No	Yes	Yes	No	No	No	No
9221_7#73	ERS217752	874*	O1	K45	2	Addenbrookes	Variant2	nonO3	na	na	na	na	na	na	na	na	na	BLOOD	No	Yes	No	No	No	No	No
9221_7#74	ERS217753	874	O1	K45	2	Addenbrookes	Variant2	nonO3	na	na	na	na	na	na	na	na	na	BLOOD	No	Yes	No	No	No	No	No
9221_7#75	ERS217754	NF	O1	K17	1	Addenbrookes	Variant1	nonO3	na	na	na	na	na	na	na	na	na	BLOOD	No	Yes	Yes	No	No	No	No
9221_7#76	ERS217755	101	O1	K17	1	Addenbrookes	Variant1	nonO3	na	na	na	na	na	na	na	na	na	BLOOD	No	Yes	Yes	No	No	No	No
9221_7#77	ERS217756	101	O1	K17	1	Addenbrookes	Variant1	nonO3	na	na	na	na	na	na	na	na	na	BLOOD	No	Yes	Yes	No	No	No	No
9221_7#78	ERS217757	253	O1	U41	1	Addenbrookes	Variant1	nonO3	na	na	na	na	na	na	na	na	na	BLOOD	No	Yes	No	No	No	No	No
9221_7#79	ERS217758	101	O1	K17	1	Addenbrookes	Variant1	nonO3	na	na	na	na	na	na	na	na	na	BLOOD	No	Yes	Yes	No	No	No	No
9221_7#80	ERS217759	101	O1	K17	1	Addenbrookes	Variant1	nonO3	na	na	na	na	na	na	na	na	na	UNSPECIFIED	No	Yes	Yes	No	No	No	No
9221_7#81	ERS217760	874	O1	K45	2	Addenbrookes	Variant2	nonO3	na	na	na	na	na	na	na	na	na	BLOOD	No	Yes	No	No	No	No	No
9221_7#82	ERS217761	54	O3	K14	1	Addenbrookes	NonO1O2	WbdD_short	na	na	na	na	na	na	na	na	na	BLOOD	No	Yes	No	No	No	No	No
9221_7#84	ERS217763	101	O1	K17	1	Addenbrookes	Variant1	nonO3	na	na	na	na	na	na	na	na	na	BLOOD	No	Yes	Yes	No	No	No	No
9221_7#85	ERS217764	1408	O3	K27	1	Addenbrookes	NonO1O2	WbdD_short	na	na	na	na	na	na	na	na	na	BLOOD	No	Yes	No	No	No	No	No
9221_7#86	ERS217765	101	O1	K17	1	Addenbrookes	Variant1	nonO3	na	na	na	na	na	na	na	na	na	BLOOD	No	Yes	Yes	No	No	No	No
9221_7#87	ERS217766	15	O1	KL112	1	Addenbrookes	Variant1	nonO3	na	na	na	na	na	na	na	na	na	BLOOD	Yes	Yes	No	No	No	No	No
9221_7#88	ERS217767	147	O2	K64	1	Addenbrookes	Variant1	nonO3	na	na	na	na	na	na	na	na	na	ASCITIC FLUID	No	Yes	No	No	No	No	No
9221_7#89	ERS217768	37	OL101	K52	1	Addenbrookes	NonO1O2	nonO3	na	na	na	na	na	na	na	na	na	BLOOD	No	Yes	No	No	No	No	No
9221_7#9	ERS217688	15	O1	KL112	1	Addenbrookes	Variant1	nonO3	na	na	na	na	na	na	na	na	na	BLOOD	Yes	Yes	Yes	No	No	No	No
9221_7#90	ERS217769	1214	O2	K51	1	Addenbrookes	Variant2	nonO3	na	na	na	na	na	na	na	na	na	BLOOD	No	Yes	No	No	No	No	No
9221_7#92	ERS217771	NF	O12	K6	1	Addenbrookes	NonO1O2	nonO3	na	na	na	na	na	na	na	na	na	BLOOD	No	Yes	No	No	No	No	No
9221_7#93	ERS217772	171	O1	KL122	1	Addenbrookes	Variant2	nonO3	na	na	na	na	na	na	na	na	na	BLOOD	No	Yes	No	No	No	No	No
9221_7#94	ERS217773	101	O1	K17	1	Addenbrookes	Variant1	nonO3	na	na	na	na	na	na	na	na	na	BLOOD	No	Yes	Yes	No	No	No	No
9471_7#11	ERS203122	82	O1	K1	1	Preantibiotic	Variant1	nonO3	na	na	na	na	na	na	na	na	na	na	No	No	No	No	No	No	Yes
9471_7#12	ERS203123	82	O1	K1	1	Preantibiotic	Variant1	nonO3	na	na	na	na	na	na	na	na	na	na	No	No	No	No	No	No	Yes
9471_7#13	ERS203124	3	O1	K3	1	Preantibiotic	Variant1	nonO3	na	na	na	na	na	na	na	na	na	na	No	Yes	Yes	No	Yes	Yes	Yes
9471_7#14	ERS203125	82	O1	K1	1	Preantibiotic	Variant1	nonO3	na	na	na	na	na	na	na	na	na	na	No	No	No	Yes	No	Yes	Yes
9471_7#15	ERS203126	82*	O1	K1	1	Preantibiotic	Variant1	nonO3	na	na	na	na	na	na	na	na	na	na	No	No	No	Yes	No	Yes	Yes
9471_7#43	ERS203154	90	O2	K5	1	Preantibiotic	Variant1	nonO3	na	na	na	na	na	na	na	na	na	na	No	No	No	No	No	Yes	No
9471_7#54	ERS203165	82*	O1	K1	1	Preantibiotic	Variant1	nonO3	na	na	na	na	na	na	na	na	na	na	No	No	No	Yes	No	Yes	Yes
9471_7#64	ERS203175	91*	O2	K4	1	Preantibiotic	Variant1	nonO3	na	na	na	na	na	na	na	na	na	na	No	No	Yes	No	No	Yes	Yes
9471_7#65	ERS203176	82	O1	K1	1	Preantibiotic	Variant1	nonO3	na	na	na	na	na	na	na	na	na	na	No	No	No	No	No	Yes	Yes
9471_7#66	ERS203177	82*	O1	K1	1	Preantibiotic	unknown	nonO3	na	na	na	na	na	na	na	na	na	na	No	No	No	Yes	No	Yes	Yes
9663_7#10	ERS217879	203	O5	K46	1	Addenbrookes	NonO1O2	nonO3	na	na	na	na	na	na	na	na	na	BLOOD	No	Yes	No	No	No	No	No
9663_7#13	ERS217882	161	O3	K13	1	Addenbrookes	NonO1O2	WbdD_short	na	na	na	na	na	na	na	na	na	SPUTUM	No	Yes	No	No	No	No	No
9663_7#14	ERS217883	231	O1	K51	1	Addenbrookes	Variant2	nonO3	na	na	na	na	na	na	na	na	na	CSF	No	Yes	No	No	No	No	No
9663_7#18	ERS217887	25	O1	K2	2	Addenbrookes	Variant2	nonO3	na	na	na	na	na	na	na	na	na	BLOOD	Yes	Yes	No	No	No	No	No
9663_7#21	ERS217890	35	O1	K22	1	Addenbrookes	Variant1	nonO3	na	na	na	na	na	na	na	na	na	URINE	No	Yes	Yes	No	No	No	No
9663_7#23	ERS217892	15	O1	K19	1	Addenbrookes	Variant2	nonO3	na	na	na	na	na	na	na	na	na	SPUTUM	Yes	Yes	No	No	No	No	No
9663_7#24	ERS217893	48	O1	K62	1	Addenbrookes	Variant1	nonO3	na	na	na	na	na	na	na	na	na	BLOOD	No	Yes	Yes	No	No	No	No
9663_7#25	ERS217894	NF	O1	K10	2	Addenbrookes	Variant1	nonO3	na	na	na	na	na	na	na	na	na	BLOOD	No	Yes	No	No	No	No	No
9663_7#26	ERS217895	17	O3	K58	1	Addenbrookes	NonO1O2	WbdD_short	na	na	na	na	na	na	na	na	na	BLOOD	No	Yes	No	No	No	No	No
9663_7#27	ERS217896	258	O2	KL106-1	1	Addenbrookes	Variant2	nonO3	na	na	na	na	na	na	na	na	na	BLOOD	No	Yes	Yes	No	No	No	No
9663_7#37	ERS217906	15	O1	KL112	1	Addenbrookes	Variant1	nonO3	na	na	na	na	na	na	na	na	na	BLOOD	Yes	Yes	No	No	No	No	No
9663_7#38	ERS217907	15	O1	KL112	1	Addenbrookes	Variant1	nonO3	na	na	na	na	na	na	na	na	na	BLOOD	Yes	Yes	No	No	No	No	No
9663_7#41	ERS217910	35	O1	K2	1	Addenbrookes	Variant1	nonO3	na	na	na	na	na	na	na	na	na	SPUTUM	No	Yes	Yes	No	No	No	No
9663_7#44	ERS217913	14*	O1	K2	1	Addenbrookes	Variant1	nonO3	na	na	na	na	na	na	na	na	na	SPUTUM	Yes	Yes	No	No	No	No	No
9663_7#47	ERS217916	15	O1	K19	1	Addenbrookes	Variant2	nonO3	na	na	na	na	na	na	na	na	na	SCREENING	Yes	Yes	No	No	No	No	No
9663_7#48	ERS217917	307	O2	KN2	1	Addenbrookes	Variant2	nonO3	na	na	na	na	na	na	na	na	na	URINE	No	Yes	Yes	No	No	No	No
9663_7#6	ERS217875	25*	O1	K2	2	Addenbrookes	Variant2	nonO3	na	na	na	na	na	na	na	na	na	URINE	Yes	Yes	Yes	No	No	No	No
9663_7#63	ERS217932	307	O2	KN2	1	Addenbrookes	Variant2	nonO3	na	na	na	na	na	na	na	na	na	URINE	No	Yes	No	No	No	No	No
9663_7#64	ERS217933	307	O2	KN2	1	Addenbrookes	Variant2	nonO3	na	na	na	na	na	na	na	na	na	URINE	No	Yes	No	No	No	No	No
9663_7#65	ERS217934	307	O2	KN2	1	Addenbrookes	Variant2	nonO3	na	na	na	na	na	na	na	na	na	SPUTUM	No	Yes	No	No	No	No	No
9663_7#7	ERS217876	215	O1	K16	1	Addenbrookes	Variant1	nonO3	na	na	na	na	na	na	na	na	na	URINE	No	Yes	No	No	No	No	No
9663_7#71	ERS217940	307	O2	KN2	1	Addenbrookes	Variant2	nonO3	na	na	na	na	na	na	na	na	na	BLOOD	No	Yes	No	No	No	No	No
9663_7#72	ERS217941	48	O1	K62	1	Addenbrookes	Variant1	nonO3	na	na	na	na	na	na	na	na	na	SPUTUM	No	Yes	Yes	No	No	No	No
9663_7#73	ERS217942	485	O5	K25	1	Addenbrookes	NonO1O2	nonO3	na	na	na	na	na	na	na	na	na	URINE	No	Yes	No	No	No	No	No
9663_7#8	ERS217877	29	O1	K19	1	Addenbrookes	Variant2	nonO3	na	na	na	na	na	na	na	na	na	URINE	No	Yes	Yes	No	No	No	No
9663_7#9	ERS217878	105	O2	KN2	1	Addenbrookes	Variant2	nonO3	na	na	na	na	na	na	na	na	na	URINE	No	Yes	No	No	No	No	No
9663_8#10	ERS217966	147	OL101	K81	1	Addenbrookes	NonO1O2	nonO3	na	na	na	na	na	na	na	na	na	SPUTUM	No	Yes	No	No	No	No	No
9663_8#14	ERS217970	1255	O5	KL123	1	Addenbrookes	NonO1O2	nonO3	na	na	na	na	na	na	na	na	na	SPUTUM	No	Yes	No	No	No	No	No
9663_8#19	ERS217975	280	O2	K23	1	Addenbrookes	Variant2	nonO3	na	na	na	na	na	na	na	na	na	STERILE FLUID	No	Yes	No	No	No	No	No
9663_8#20	ERS217976	NF	O1	K10	2	Addenbrookes	Variant1	nonO3	na	na	na	na	na	na	na	na	na	STERILE FLUID	No	Yes	No	No	No	No	No
9663_8#24	ERS217980	307	O2	KN2	1	Addenbrookes	Variant2	nonO3	na	na	na	na	na	na	na	na	na	STERILE FLUID	No	Yes	No	No	No	No	No
9663_8#25	ERS217981	874*	O1	K45	2	Addenbrookes	Variant2	nonO3	na	na	na	na	na	na	na	na	na	BLOOD	No	Yes	No	No	No	No	No
9663_8#33	ERS217989	NF*?	O3	K6	1	Addenbrookes	NonO1O2	WbdD_long	na	na	na	na	na	na	na	na	na	CSF	No	Yes	No	No	No	No	No
9663_8#38	ERS217994	17*	O2	KL122	1	Addenbrookes	Variant2	nonO3	na	na	na	na	na	na	na	na	na	STERILE FLUID	No	Yes	No	No	No	No	No
9663_8#39	ERS217995	NF*	O1	missing	1	Addenbrookes	Variant1	nonO3	na	na	na	na	na	na	na	na	na	STERILE FLUID	Yes	Yes	Yes	No	No	No	No
9663_8#41	ERS217997	231	O1	K51	1	Addenbrookes	Variant2	nonO3	na	na	na	na	na	na	na	na	na	SPUTUM	No	Yes	No	No	No	No	No
9663_8#44	ERS218000	307	O2	KN2	1	Addenbrookes	Variant2	nonO3	na	na	na	na	na	na	na	na	na	BLOOD	No	Yes	No	No	No	No	No
9663_8#46	ERS218002	471*	O2	K57	1	Addenbrookes	Variant2	nonO3	na	na	na	na	na	na	na	na	na	URINE	No	Yes	No	No	No	No	No
9663_8#47	ERS218003	NF	O3	KL103	1	Addenbrookes	NonO1O2	WbdD_long	na	na	na	na	na	na	na	na	na	BLOOD	No	Yes	No	No	No	No	No
9663_8#49	ERS218005	268	O2	K20	1	Addenbrookes	Variant1	nonO3	na	na	na	na	na	na	na	na	na	BLOOD	No	Yes	Yes	No	No	No	No
9663_8#51	ERS218007	280	O2	K23	1	Addenbrookes	Variant2	nonO3	na	na	na	na	na	na	na	na	na	URINE	No	Yes	No	No	No	No	No
9663_8#53	ERS218009	48	O1	K62	1	Addenbrookes	Variant1	nonO3	na	na	na	na	na	na	na	na	na	BLOOD	No	Yes	Yes	No	No	No	No
9663_8#54	ERS218010	268	O2	K20	1	Addenbrookes	Variant1	nonO3	na	na	na	na	na	na	na	na	na	BLOOD	No	Yes	Yes	No	No	No	No
9663_8#55	ERS218011	107	O1	K10	1	Addenbrookes	Variant1	nonO3	na	na	na	na	na	na	na	na	na	SPUTUM	No	Yes	No	No	No	No	No
9663_8#56	ERS218012	48	O1	KL124	1	Addenbrookes	Variant1	nonO3	na	na	na	na	na	na	na	na	na	STERILE FLUID	No	Yes	Yes	No	No	No	No
9663_8#66	ERS218022	307	O2	KN2	1	Addenbrookes	Variant2	nonO3	na	na	na	na	na	na	na	na	na	URINE	No	Yes	No	No	No	No	No
9663_8#68	ERS218024	15*	O1	missing	1	Addenbrookes	Variant1	nonO3	na	na	na	na	na	na	na	na	na	URINE	Yes	Yes	Yes	No	No	No	No
9663_8#69	ERS218025	353	O3	KL110	1	Addenbrookes	NonO1O2	WbdD_short	na	na	na	na	na	na	na	na	na	SPUTUM	No	Yes	Yes	No	No	No	No
9663_8#74	ERS218030	161	O3	K13	1	Addenbrookes	NonO1O2	WbdD_short	na	na	na	na	na	na	na	na	na	SPUTUM	No	Yes	No	No	No	No	No
9663_8#76	ERS218032	25	O1	K2	2	Addenbrookes	Variant2	nonO3	na	na	na	na	na	na	na	na	na	BLOOD	Yes	Yes	No	No	No	No	No
9663_8#79	ERS218035	34	O4	K15	1	Addenbrookes	NonO1O2	nonO3	na	na	na	na	na	na	na	na	na	BLOOD	No	Yes	No	No	No	No	No
9663_8#8	ERS217964	NF	O3	K57	1	Addenbrookes	NonO1O2	WbdD_long	na	na	na	na	na	na	na	na	na	SPUTUM	No	Yes	No	No	No	No	No
9663_8#80	ERS218036	14*	O1	K2	1	Addenbrookes	Variant1	nonO3	na	na	na	na	na	na	na	na	na	BLOOD	Yes	Yes	No	No	No	No	No
9663_8#81	ERS218037	188	O3	K31	1	Addenbrookes	NonO1O2	WbdD_short	na	na	na	na	na	na	na	na	na	BLOOD	No	Yes	No	No	No	No	No
9663_8#83	ERS218039	378*	O5	KL125	1	Addenbrookes	NonO1O2	nonO3	na	na	na	na	na	na	na	na	na	BLOOD	No	Yes	No	No	No	No	No
9663_8#84	ERS218040	134	O5	K25	1	Addenbrookes	NonO1O2	nonO3	na	na	na	na	na	na	na	na	na	BLOOD	Yes	Yes	No	No	No	No	No
9663_8#85	ERS218041	NF*	O3	U2	1	Addenbrookes	NonO1O2	WbdD_long	na	na	na	na	na	na	na	na	na	BLOOD	No	Yes	No	No	No	No	No
9663_8#86	ERS218042	874*	O1	K45	2	Addenbrookes	Variant2	nonO3	na	na	na	na	na	na	na	na	na	BLOOD	No	Yes	No	No	No	No	No
9664_8#1	ERS218044	NF	O2	K20	1	Addenbrookes	Variant1	nonO3	na	na	na	na	na	na	na	na	na	BLOOD	No	Yes	No	No	No	No	No
9664_8#10	ERS218053	1380	O3	K38	1	Addenbrookes	NonO1O2	WbdD_short	na	na	na	na	na	na	na	na	na	BLOOD	No	No	No	No	No	No	No
9664_8#11	ERS218054	22	O2	U5	1	Addenbrookes	Variant2	nonO3	na	na	na	na	na	na	na	na	na	BLOOD	No	Yes	No	No	No	No	No
9664_8#12	ERS218055	17	O5	K25	1	Addenbrookes	NonO1O2	nonO3	na	na	na	na	na	na	na	na	na	BLOOD	No	Yes	Yes	No	No	No	No
9664_8#13	ERS218056	45	O2	U22	1	Addenbrookes	Variant1	nonO3	na	na	na	na	na	na	na	na	na	BLOOD	No	Yes	Yes	No	No	No	No
9664_8#14	ERS218057	14	O1	K2	1	Addenbrookes	Variant1	nonO3	na	na	na	na	na	na	na	na	na	BLOOD	Yes	Yes	No	No	No	No	No
9664_8#2	ERS218045	14	O1	K2	1	Addenbrookes	Variant1	nonO3	na	na	na	na	na	na	na	na	na	BLOOD	Yes	Yes	No	No	No	No	No
9664_8#3	ERS218046	17*	O5	K25	1	Addenbrookes	NonO1O2	nonO3	na	na	na	na	na	na	na	na	na	BLOOD	No	Yes	No	No	No	No	No
9664_8#4	ERS218047	NF*	O3	KL105	1	Addenbrookes	NonO1O2	WbdD_long	na	na	na	na	na	na	na	na	na	BLOOD	No	Yes	No	No	No	No	No
9664_8#5	ERS218048	268	O2	K20	1	Addenbrookes	Variant1	nonO3	na	na	na	na	na	na	na	na	na	BLOOD	No	Yes	No	No	No	No	No
9664_8#6	ERS218049	45	OL101	K52	1	Addenbrookes	NonO1O2	nonO3	na	na	na	na	na	na	na	na	na	BLOOD	No	Yes	Yes	No	No	No	No
9664_8#7	ERS218050	25*	O1	K2	2	Addenbrookes	Variant2	nonO3	na	na	na	na	na	na	na	na	na	BLOOD	Yes	Yes	Yes	No	No	No	No
9664_8#9	ERS218052	17*	O5	K25	1	Addenbrookes	NonO1O2	nonO3	na	na	na	na	na	na	na	na	na	BLOOD	No	Yes	Yes	No	No	No	No
9716_2#13	ERS217787	1*	O1	K19	2	Addenbrookes	Variant2	nonO3	na	na	na	na	na	na	na	na	na	BLOOD	No	Yes	No	No	No	No	No
9716_2#16	ERS217790	1193	O2	K22	1	Addenbrookes	Variant1	nonO3	na	na	na	na	na	na	na	na	na	SCREENING	No	Yes	No	No	No	No	No
9716_2#4	ERS217778	307	O2	KN2	1	Addenbrookes	Variant2	nonO3	na	na	na	na	na	na	na	na	na	STERILE FLUID	No	Yes	No	No	No	No	No
9716_2#6	ERS217780	147	missing	K64	1	Addenbrookes	NonO1O2	nonO3	na	na	na	na	na	na	na	na	na	BLOOD	No	Yes	No	No	No	No	No
9716_2#7	ERS217781	307	O2	KN2	1	Addenbrookes	Variant2	nonO3	na	na	na	na	na	na	na	na	na	G5 Ward Box 32	No	Yes	No	No	No	No	No
9716_2#87	ERS217861	1407	O3	KL120	1	Addenbrookes	NonO1O2	WbdD_long	na	na	na	na	na	na	na	na	na	BLOOD	No	Yes	No	No	No	No	No
9716_2#95	ERS217869	15	O1	KL112	1	Addenbrookes	Variant1	nonO3	na	na	na	na	na	na	na	na	na	WOUND	Yes	Yes	Yes	No	No	No	No
9776_2#24	ERS203040	82	O1	K1	1	Preantibiotic	Variant1	nonO3	na	na	na	na	na	na	na	na	na	na	No	No	No	Yes	No	Yes	Yes
9776_2#25	ERS203041	82	O1	K1	1	Preantibiotic	Variant1	nonO3	na	na	na	na	na	na	na	na	na	na	No	No	No	No	No	No	Yes
9776_2#27	ERS203043	82	O1	K1	1	Preantibiotic	Variant1	nonO3	na	na	na	na	na	na	na	na	na	na	No	No	No	Yes	No	Yes	Yes
9776_2#30	ERS203046	82*	O1	K1	1	Preantibiotic	Variant1	nonO3	na	na	na	na	na	na	na	na	na	na	No	No	No	Yes	No	Yes	Yes
9776_2#31	ERS203047	82	O1	K1	1	Preantibiotic	Variant1	nonO3	na	na	na	na	na	na	na	na	na	na	No	No	No	Yes	No	Yes	Yes
9776_2#41	ERS203057	91*	O2	K4	1	Preantibiotic	Variant1	nonO3	na	na	na	na	na	na	na	na	na	na	No	No	Yes	No	No	Yes	Yes
9776_2#42	ERS203058	91*	O2	K4	1	Preantibiotic	Variant1	nonO3	na	na	na	na	na	na	na	na	na	na	No	No	Yes	No	No	Yes	Yes
9776_2#43	ERS203059	91*	O2	K4	1	Preantibiotic	Variant1	nonO3	na	na	na	na	na	na	na	na	na	na	No	No	Yes	No	No	No	Yes
9776_2#45	ERS203061	90	O2	K5	1	Preantibiotic	Variant1	nonO3	na	na	na	na	na	na	na	na	na	na	No	No	No	No	No	Yes	No
9776_2#46	ERS203062	82	OL105	K1	1	Preantibiotic	NonO1O2	nonO3	na	na	na	na	na	na	na	na	na	na	No	No	No	Yes	No	Yes	Yes
9776_2#48	ERS203064	NF	O2	K43	1	Preantibiotic	Variant1	nonO3	na	na	na	na	na	na	na	na	na	na	Yes	No	No	No	No	No	No
9776_2#51	ERS203067	93	O2	K4	1	Preantibiotic	Variant1	nonO3	na	na	na	na	na	na	na	na	na	na	No	No	Yes	No	No	Yes	Yes
9803_5#57	ERS222796	3*	O1	K3	1	Preantibiotic	Variant1	nonO3	na	na	na	na	na	na	na	na	na	na	No	Yes	Yes	No	Yes	Yes	Yes
9878_1#11	ERS237577	152*	O3	K14	1	Nepal	NonO1O2	WbdD_short	na	na	na	na	na	na	na	na	na	na	No	Yes	Yes	No	No	No	No
9878_1#12	ERS237578	152*	O3	K14	1	Nepal	NonO1O2	WbdD_short	na	na	na	na	na	na	na	na	na	na	No	Yes	Yes	No	No	No	No
9878_1#2	ERS237568	15	O1	KL112	1	Nepal	Variant1	nonO3	na	na	na	na	na	na	na	na	na	na	Yes	Yes	Yes	No	No	No	No
9878_1#3	ERS237569	15	O1	KL112	1	Nepal	Variant1	nonO3	na	na	na	na	na	na	na	na	na	na	Yes	Yes	Yes	No	No	No	No
9878_1#4	ERS237570	15	O1	KL112	1	Nepal	Variant1	nonO3	na	na	na	na	na	na	na	na	na	na	Yes	Yes	Yes	No	No	No	No
9878_1#5	ERS237571	15	O1	KL112	1	Nepal	Variant1	nonO3	na	na	na	na	na	na	na	na	na	na	Yes	Yes	Yes	No	No	No	No
9878_1#6	ERS237572	15	O1	KL112	1	Nepal	Variant1	nonO3	na	na	na	na	na	na	na	na	na	na	Yes	Yes	Yes	No	No	No	No
NTUH_K2044	NCBI: NC_012731.1	23	O1	K1	1	GenBank	Variant2	nonO3
MGH 78578	NCBI: NC_009648.1	38	OL101	K52	1	GenBank	NonO1O2	nonO3
CG43	NCBI: NC_022566.1	86	O1	K2	1	GenBank	Variant1	nonO3
30660/NJST258_1	NCBI: NZ_CP006923.1	258	O2	KL107-1	1	GenBank	Variant2	nonO3
ATCC 43816 KPPR1	NCBI: NZ_CP009208.1	493	O1	K2	1	GenBank	Variant1	nonO3
Kp52.145	NCBI: NZ_FO834906.1	66	O1	K2	2	GenBank	Variant2	nonO3
